# Supplementary material for: Shifting evolutionary sands: transcriptome characterization of the Aptostichus atomarius species complex
Source: BMC Evol Biol. 2020 Jun 15;20:68. doi: 10.1186/s12862-020-01606-7 (PMC7294663; doi:10.1186/s12862-020-01606-7)
Supplement: Supplementary file 1 — Additional file 1. List of gene families under selection and number of sites under selection in each, top blast hit identities of gene families. [file 12862_2020_1606_MOESM1_ESM.xlsx]

## Sheet: Families Under Selection
family	numSitesUnderSelection	ID
family_1439	18
family_8706	15
family_281	8
family_985	7
family_618	6
family_2067	6
family_3061	5
family_2424	4
family_333	4
family_4209	3
family_419	3
family_851	3
family_360	3
family_689	2
family_1241	2
family_2955	2
family_2154	2
family_2922	2
family_1272	2
family_264	2
family_3467	1
family_2448	1
family_1719	1
family_24	1
family_116	1
family_1744	1
family_4031	1
family_458	1
family_1151	1
family_1653	1
family_465	1
family_3142	1
family_4190	1
family_239	1
family_2221	1
family_1080	1
family_3698	1
family_2617	1
family_209	1
family_651	1
family_1560	1
family_848	1
family_2517	1
family_2040	1
family_731	1
family_168	1

## Sheet: Family Blast Results
FamilyID	Number Hits	Name Hit
1080fam_out	2	Galectin-4
1080fam_out	39	Nose resistant to fluoxetine protein 6
1080fam_out	1	Probable chitinase 10 {ECO:0000312|FlyBase:FBgn0250907}
1151fam_out		NO HIT
116fam_out	1	Galectin-related protein
116fam_out	373	Histone-lysine N-methyltransferase SETMAR {ECO:0000305}
116fam_out	114	Mariner Mos1 transposase
116fam_out	17	Putative uncharacterized protein FLJ37770
116fam_out	1	SEC23-interacting protein
1241fam_out	2	DNA-directed RNA polymerase III subunit RPC10
1241fam_out	34	Kunitz-type U19-barytoxin-Tl1a
1272fam_out	22	Cell death-inducing p53-target protein 1
1272fam_out	1	Lipopolysaccharide-induced tumor necrosis factor-alpha factor homolog
1439fam_out	1	MIP18 family protein FAM96A
1439fam_out	6	Toxin ICK-13
1439fam_out	3	Toxin ICK-14
1439fam_out	13	Toxin ICK-15
1439fam_out	2	Toxin ICK-16
1439fam_out	3	Toxin ICK-17
1439fam_out	4	Toxin ICK-19
1560fam_out	14	Eukaryotic initiation factor 4A-II
1560fam_out	5	Eukaryotic initiation factor 4A-III {ECO:0000303|PubMed:22961380}
1653fam_out	33	Acetoacetyl-CoA synthetase
1653fam_out	1	ATP synthase subunit gamma, mitochondrial
1653fam_out	1	Endothelin-converting enzyme 1
1653fam_out	1	Integrin-linked kinase-associated serine/threonine phosphatase 2C
168fam_out	9	Transposable element Tc3 transposase
1719fam_out	10	Chymotrypsin-elastase inhibitor ixodidin
1719fam_out	1	Toxin ICK-14
1719fam_out	7	Venom peptide SjAPI
1719fam_out	1	Venom peptide SjAPI-2
1744fam_out	6	Isobutyryl-CoA dehydrogenase, mitochondrial
1744fam_out	10	Isovaleryl-CoA dehydrogenase, mitochondrial
1744fam_out	1	L-seryl-tRNA(Sec) kinase
1744fam_out	8	Medium-chain specific acyl-CoA dehydrogenase, mitochondrial
1744fam_out	6	Short/branched chain specific acyl-CoA dehydrogenase, mitochondrial
1744fam_out	4	Short-chain specific acyl-CoA dehydrogenase, mitochondrial
2040fam_out	4	Histone-lysine N-methyltransferase SETMAR {ECO:0000305}
2067fam_out	5	Amine oxidase [flavin-containing]
2067fam_out	1	tRNA wybutosine-synthesizing protein 5
209fam_out	26	U24-ctenitoxin-Pn1a
2154fam_out	7	Galectin-12
2154fam_out	11	Galectin-4
2154fam_out	1	Galectin-7
2221fam_out	12	Endoplasmin
2221fam_out	6	Heat shock protein 83
2221fam_out	24	Heat shock protein HSP 90-alpha
2221fam_out	4	Heat shock protein HSP 90-alpha 1
2221fam_out	1	Heat shock protein HSP 90-beta
239fam_out	1	Cytochrome b-c1 complex subunit 2, mitochondrial
239fam_out	1	Eukaryotic translation initiation factor 4E type 2
239fam_out	24	Hemocyanin A chain
239fam_out	12	Hemocyanin B chain
239fam_out	22	Hemocyanin C chain
239fam_out	10	Hemocyanin D chain
239fam_out	8	Hemocyanin E chain
239fam_out	26	Hemocyanin F chain
239fam_out	7	Hemocyanin G chain
2424fam_out	1	Geranylgeranyl transferase type-2 subunit alpha
2424fam_out	6	Hepatic triacylglycerol lipase
2424fam_out	1	Integrator complex subunit 14 {ECO:0000250|UniProtKB:Q96SY0}
2424fam_out	2	Lipase member I
2424fam_out	12	Pancreatic lipase-related protein 2 {ECO:0000250|UniProtKB:P54317}
2424fam_out	4	Pancreatic triacylglycerol lipase
2424fam_out	1	Probable ATP-dependent RNA helicase kurz initiation protein SPT3 homolog
2424fam_out	1	Transcription initiation protein SPT3 homolog
2448fam_out	2	Hydroxyacid oxidase
2448fam_out	26	Hydroxyacid oxidase 1
2448fam_out	6	Peroxisomal (S)-2-hydroxy-acid oxidase GLO4
24fam_out	5	Calponin-2
24fam_out	11	Muscle-specific protein 20
24fam_out	7	Myophilin
24fam_out	1	Serine/threonine-protein kinase VRK1
2517fam_out	1	Sorting nexin-19
2617fam_out	1	Mitochondrial enolase superfamily member 1
2617fam_out	26	Organic cation transporter protein
2617fam_out	6	Solute carrier family 22 member 21
2617fam_out	1	Solute carrier family 22 member 5
264fam_out	1	Zinc finger and BTB domain-containing protein 45
281fam_out	6	Alpha-tocopherol transfer protein
281fam_out	74	Alpha-tocopherol transfer protein-like
281fam_out	3	Clavesin-1
281fam_out	1	F-box/LRR-repeat protein 16
281fam_out	21	Retinaldehyde-binding protein 1
281fam_out	1	SEC14-like protein 1 {ECO:0000305}
2922fam_out	54	Techylectin-5A
2922fam_out	19	Techylectin-5B
2922fam_out	1	Zinc finger and BTB domain-containing protein 45
2955fam_out	32	Alanine aminotransferase 2
2955fam_out	1	Histone-lysine N-methyltransferase SETMAR {ECO:0000305}
2955fam_out	2	Protein ABHD11 {ECO:0000305}
2955fam_out	3	Retrovirus-related Pol polyprotein from type-2 retrotransposable element R2DM
2955fam_out	3	Transposable element Tc1 transposase
3061fam_out		NO HIT
3142fam_out	2	Down syndrome cell adhesion molecule-like protein Dscam2
3142fam_out	45	Glycogenin-1
3142fam_out	8	Golgi reassembly-stacking protein 2
333fam_out	2	17-beta-hydroxysteroid dehydrogenase type 6
333fam_out	1	Activator of basal transcription 1
333fam_out	20	C-factor
333fam_out	1	Inhibitor of growth protein 4
333fam_out	1	Mitochondrial import inner membrane translocase subunit TIM44
333fam_out	6	Uncharacterized oxidoreductase C663.09c
333fam_out	1	Vesicle-trafficking protein SEC22b-B
3467fam_out	1	Microsomal triglyceride transfer protein large subunit {ECO:0000303|PubMed:15614773}
360fam_out	1	Acetyl-coenzyme A synthetase, cytoplasmic
360fam_out	1	Actin-binding protein IPP
360fam_out	4	Kelch-like protein 17
360fam_out	122	Kelch-like protein 18
360fam_out	23	Kelch-like protein 20
360fam_out	2	Kelch-like protein 5
360fam_out	2	Kelch-like protein 8
360fam_out	2	Kelch-like protein diablo {ECO:0000250|UniProtKB:Q9VUU5}
360fam_out	1	Ring canal kelch homolog
3698fam_out		NO HIT
4031fam_out	1	26S proteasome non-ATPase regulatory subunit 13 {ECO:0000250|UniProtKB:Q9UNM6, ECO:0000312|EMBL:AAI58733.1}
4031fam_out	3	Apolipophorins
4031fam_out	18	L-cystatin
4190fam_out	3	Cytochrome P450 2A11
4190fam_out	1	Cytochrome P450 2D6
4190fam_out	13	Cytochrome P450 2F2
4190fam_out	32	Cytochrome P450 2F3
4190fam_out	7	Cytochrome P450 2G1
4190fam_out	1	Cytochrome P450 2J5
4190fam_out	4	Ileal sodium/bile acid cotransporter
419fam_out	19	3-hydroxyacyl-CoA dehydrogenase type-2
419fam_out	7	Estradiol 17-beta-dehydrogenase 8
419fam_out	1	Gamma-tubulin complex component 6
419fam_out	1	Histone chaperone asf1
419fam_out	1	Huntingtin
419fam_out	1	Phosphatidylinositol 5-phosphate 4-kinase type-2 alpha
419fam_out	1	Transcription initiation factor TFIID subunit 5
4209fam_out	33	Dehydrogenase/reductase SDR family member 7
4209fam_out	1	Exosome complex component RRP41
4209fam_out	2	Mediator of RNA polymerase II transcription subunit 23
458fam_out	10	Calmodulin
458fam_out	15	Myosin-2 essential light chain
458fam_out	18	Myosin light chain alkali
458fam_out	21	Troponin C
465fam_out	1	60S ribosomal protein L30
465fam_out	27	Cytochrome P450 3A11
465fam_out	4	Cytochrome P450 3A13
465fam_out	6	Cytochrome P450 3A14
465fam_out	1	Cytochrome P450 3A19
465fam_out	11	Cytochrome P450 3A2
465fam_out	29	Cytochrome P450 3A21
465fam_out	17	Cytochrome P450 3A24
465fam_out	4	Cytochrome P450 3A29
465fam_out	6	Cytochrome P450 3A30
465fam_out	3	Cytochrome P450 3A31
465fam_out	4	Cytochrome P450 3A4
465fam_out	21	Cytochrome P450 3A5
465fam_out	2	Cytochrome P450 3A8
465fam_out	1	GTP-binding protein 1
465fam_out	4	Lithocholate 6-beta-hydroxylase
465fam_out	1	Long-chain fatty acid transport protein 4
465fam_out	2	MAM domain-containing protein 2
465fam_out	2	Pre-mRNA-splicing factor ATP-dependent RNA helicase DHX15 {ECO:0000250|UniProtKB:O43143}
465fam_out	2	Thromboxane-A synthase
465fam_out	1	V-type proton ATPase subunit D
618fam_out	1	Prokineticin-2
618fam_out	1	Protein FMC1 homolog
618fam_out	9	U3-aranetoxin-Ce1a
651fam_out	1	Innexin inx1
651fam_out	47	Innexin inx2
689fam_out	1	Bifunctional polynucleotide phosphatase/kinase
689fam_out	2	Cell division cycle protein 23 homolog
689fam_out	2	Cytochrome P450 18a1
689fam_out	2	Cytochrome P450 2D9
689fam_out	2	Cytochrome P450 2J1
689fam_out	23	Cytochrome P450 2J2
689fam_out	10	Cytochrome P450 2J3
689fam_out	19	Cytochrome P450 2J5
689fam_out	31	Cytochrome P450 2J6
689fam_out	32	Cytochrome P450 2U1
689fam_out	16	Histone-lysine N-methyltransferase SETMAR {ECO:0000305}
689fam_out	5	Vitamin D 25-hydroxylase
731fam_out	3	Adult-specific rigid cuticular protein 15.5
731fam_out	5	Adult-specific rigid cuticular protein 15.7
731fam_out	24	Cuticle protein 16.8
731fam_out	3	Selenocysteine-specific elongation factor
848fam_out	2	Glutathione S-transferase 1, isoform D
848fam_out	1	Relaxin receptor 1
848fam_out	14	S-adenosylmethionine synthase
848fam_out	7	S-adenosylmethionine synthase isoform type-2
851fam_out	1	Transcription elongation factor SPT5
8706fam_out	1	Colostrum trypsin inhibitor
8706fam_out	2	Isoinhibitor K
8706fam_out	1	Kunitz/BPTI-like toxin
8706fam_out	1	Kunitz-type serine protease inhibitor 5
8706fam_out	2	Kunitz-type serine protease inhibitor 6
8706fam_out	1	Kunitz-type serine protease inhibitor bitisilin-1
8706fam_out	5	Kunitz-type serine protease inhibitor homolog beta-bungarotoxin B6 chain
8706fam_out	3	Kunitz-type serine protease inhibitor TCI
8706fam_out	1	Kunitz-type serine protease inhibitor textilinin-3
8706fam_out	2	PI-actitoxin-Aeq3b {ECO:0000303|PubMed:22683676}
8706fam_out	1	PI-actitoxin-Axm2b {ECO:0000303|PubMed:22683676}
8706fam_out	1	Tissue factor pathway inhibitor
985fam_out	1	Proteasome subunit alpha type-3
985fam_out	1	Techylectin-5A
