# Supplementary material for: Shifting evolutionary sands: transcriptome characterization of the Aptostichus atomarius species complex
Source: BMC Evol Biol. 2020 Jun 15;20:68. doi: 10.1186/s12862-020-01606-7 (PMC7294663; doi:10.1186/s12862-020-01606-7)
Supplement: Supplementary file 2 — Additional file 2. Gene families ordered by strength of selection detected by the COATS pipeline. Identities of genes showing both positive selection and having an assignable identity are highlighted. [file 12862_2020_1606_MOESM2_ESM.xlsx]

## Sheet: PAML_output_combined_FINAL
	Loci	Length	AU.p.value	AU.AcceptReject	NULL.lnL	dune	LRT.p.value	fdr
1237	AM-stephen-SC_DN15867_c0_g1_i1.p1	601	0.00733	-	-4536.92	-4520.13	6.85471e-09	1.30171e-05
1304	AM-stephen-SC_DN16020_c0_g1_i1.p1	144	8.83e-05	-	-1492.13	-1475.21	5.9686e-09	1.30171e-05
201	AM-stephen-SC_DN1153_c0_g1_i1.p1	459	0.483	+	-4644.38	-4631.09	2.5169e-07	0.000318639	cytochrome P450 2C15 [Parasteatoda tepidariorum]
1203	AM-stephen-SC_DN15790_c0_g1_i1.p1	267	0.0524	+	-2033.14	-2021.48	1.38169e-06	0.00131191	Niemann-Pick C1 protein [Stegodyphus mimosarum]
1538	AM-stephen-SC_DN16463_c0_g1_i1.p1	850	0.502	+	-6346.15	-6335.12	2.63104e-06	0.00199853	glutamate receptor ionotropic, kainate 2 isoform X1 [Parasteatoda tepidariorum]
1519	AM-stephen-SC_DN16361_c0_g1_i1.p1	259	0.0125	-	-1489.23	-1478.79	4.91445e-06	0.00311085
2880	stephen-SC_DN15314_c0_g1_i1.p1	310	0.162	+	-1336.09	-1328.92	0.000152592	0.0827922
1551	AM-stephen-SC_DN16519_c0_g1_i1.p1	189	NA	NA	-805.686	-798.729	0.000191392	0.0908634
191	AM-stephen-SC_DN11438_c0_g1_i1.p1	360	0.357	+	-1566.87	-1560.58	0.000386382	0.112883
1496	AM-stephen-SC_DN16332_c7_g1_i1.p1	169	NA	NA	-1811.29	-1804.94	0.000367809	0.112883
2303	AM-stephen-SC_DN8122_c0_g1_i1.p1	490	0.00153	-	-2374.43	-2367.99	0.00033092	0.112883
2788	stephen-SC_DN14758_c0_g1_i1.p1	312	0.495	+	-1605.47	-1598.98	0.000316504	0.112883
3457	stephen-SC_DN3099_c0_g1_i1.p1	101	0.3	+	-509.823	-503.298	0.000303264	0.112883
1858	AM-stephen-SC_DN19682_c0_g1_i1.p1	123	0.205	+	-646.277	-640.584	0.000739553	0.187255
2520	AM-stephen-SC_DN9974_c0_g1_i1.p1	200	0.12	+	-881.365	-875.649	0.000721771	0.187255
1460	AM-stephen-SC_DN16287_c1_g1_i1.p1	31	0.00523	-	-268.859	-263.25	0.000809679	0.192198
2864	stephen-SC_DN15196_c0_g1_i1.p1	237	0.32	+	-1032.94	-1027.4	0.000873641	0.195182
102	AM-stephen-SC_DN10891_c1_g1_i1.p1	141	0.0335	-	-674.734	-669.286	0.000964299	0.203467
957	AM-stephen-SC_DN15075_c0_g2_i1.p1	237	0.0307	-	-1105.21	-1099.82	0.00102718	0.205328
1970	AM-stephen-SC_DN4135_c0_g1_i1.p1	147	0.509	+	-742.763	-737.466	0.00113483	0.215503
1146	AM-stephen-SC_DN15636_c0_g1_i1.p1	1034	0.461	+	-5769.5	-5764.71	0.00197771	0.357684
3731	stephen-SC_DN8444_c0_g1_i1.p1	131	0.0301	-	-589.408	-584.676	0.00209707	0.36203
1348	AM-stephen-SC_DN16111_c5_g1_i1.p1	217	0.21	+	-980.566	-975.915	0.00229028	0.362437
1530	AM-stephen-SC_DN16432_c0_g1_i1.p1	202	0.501	+	-965.207	-960.518	0.0021964	0.362437
1939	AM-stephen-SC_DN2946_c0_g1_i1.p1	359	0.000222	-	-3510.42	-3505.86	0.00253583	0.385244
1690	AM-stephen-SC_DN1800_c0_g1_i1.p1	88	0.529	+	-458.793	-454.279	0.00265822	0.388305
2659	stephen-SC_DN13083_c0_g1_i1.p1	181	0.133	+	-791.203	-786.756	0.00286086	0.402427
1423	AM-stephen-SC_DN16235_c10_g1_i1.p1	108	0.00794	-	-831.645	-827.354	0.00339503	0.460512
3742	stephen-SC_DN8563_c0_g2_i1.p1	373	NA	NA	-1813.55	-1809.34	0.00369574	0.484014
1396	AM-stephen-SC_DN16191_c11_g1_i1.p1	299	0.0306	-	-1396.3	-1392.15	0.00394313	0.499201
485	AM-stephen-SC_DN13108_c0_g1_i1.p1	96	0.529	+	-745.371	-741.547	0.00568422	0.606264
697	AM-stephen-SC_DN13973_c0_g1_i1.p1	140	0.495	+	-1232.94	-1229.08	0.0054477	0.606264
844	AM-stephen-SC_DN14631_c0_g1_i1.p1	943	0.498	+	-5365.24	-5361.52	0.00632729	0.606264
867	AM-stephen-SC_DN14700_c0_g1_i1.p1	864	0.493	+	-4431.04	-4427.28	0.00607361	0.606264
1182	AM-stephen-SC_DN15729_c0_g2_i1.p1	289	0.526	+	-1363.82	-1360.18	0.00701975	0.606264
1461	AM-stephen-SC_DN16290_c0_g5_i1.p1	1012	0.558	+	-4879.91	-4876.24	0.00674674	0.606264
1940	AM-stephen-SC_DN3017_c0_g1_i1.p1	174	0.5	+	-825.665	-821.962	0.00650015	0.606264
2160	AM-stephen-SC_DN6306_c0_g1_i1.p1	132	0.454	+	-572.416	-568.592	0.00567991	0.606264
2381	AM-stephen-SC_DN8780_c0_g1_i1.p1	257	0.375	+	-1415.08	-1411.2	0.00535346	0.606264
2686	stephen-SC_DN13379_c0_g1_i1.p1	170	0.468	+	-850.307	-846.646	0.00681281	0.606264
2767	stephen-SC_DN14442_c0_g1_i1.p1	211	0.362	+	-1069.13	-1065.46	0.00675175	0.606264
2902	stephen-SC_DN15430_c0_g1_i1.p1	1954	0.000134	-	-8867.14	-8863.32	0.00575716	0.606264
3085	stephen-SC_DN16270_c3_g1_i1.p1	291	0.521	+	-1364.37	-1360.73	0.0070236	0.606264
3486	stephen-SC_DN4448_c0_g1_i1.p1	261	0.477	+	-1180.27	-1176.58	0.00660843	0.606264
741	AM-stephen-SC_DN14199_c1_g1_i1.p1	154	0.326	+	-791.917	-788.314	0.00726557	0.613214
600	AM-stephen-SC_DN13634_c0_g1_i1.p1	222	0.0217	-	-1217.56	-1214.02	0.00775948	0.636465
663	AM-stephen-SC_DN1382_c0_g1_i1.p1	68	0.0296	-	-299.537	-296.144	0.00918161	0.636465
1257	AM-stephen-SC_DN15912_c0_g1_i1.p1	256	0.00893	-	-1589.13	-1585.72	0.00905593	0.636465
1446	AM-stephen-SC_DN16271_c1_g1_i1.p1	214	0.478	+	-1153.96	-1150.46	0.0080883	0.636465
2015	AM-stephen-SC_DN459_c0_g1_i1.p1	97	0.51	+	-420.482	-417.114	0.00945464	0.636465
2344	AM-stephen-SC_DN8493_c0_g1_i1.p1	396	0.476	+	-1683.15	-1679.76	0.00930192	0.636465
2398	AM-stephen-SC_DN8980_c0_g2_i1.p1	304	0.0326	-	-1339.93	-1336.47	0.00850952	0.636465
2610	stephen-SC_DN12051_c0_g1_i1.p1	112	0.0297	-	-545.395	-541.957	0.00873206	0.636465
2639	stephen-SC_DN12540_c1_g1_i1.p1	338	0.27	+	-1554.96	-1551.6	0.009552	0.636465
2675	stephen-SC_DN13279_c0_g1_i1.p1	233	0.131	+	-1104.49	-1101.05	0.00877767	0.636465
2964	stephen-SC_DN15689_c0_g1_i1.p1	179	0.464	+	-792.719	-789.336	0.00929307	0.636465
3139	stephen-SC_DN16535_c0_g1_i1.p1	153	0.483	+	-726.53	-723.102	0.00882994	0.636465
112	AM-stephen-SC_DN10967_c0_g1_i1.p1	120	0.0318	-	-519.425	-516.341	0.0130153	0.659839
116	AM-stephen-SC_DN10984_c0_g1_i1.p1	164	0.0679	+	-1273.56	-1270.43	0.0123393	0.659839
264	AM-stephen-SC_DN11826_c0_g3_i1.p1	273	0.478	+	-2109.97	-2106.72	0.0107215	0.659839
704	AM-stephen-SC_DN14002_c0_g1_i1.p1	158	0.454	+	-679.323	-676.266	0.0134192	0.659839
1162	AM-stephen-SC_DN15681_c0_g1_i1.p1	535	0.0792	+	-2312.52	-2309.43	0.0128672	0.659839
1238	AM-stephen-SC_DN15869_c1_g2_i1.p1	226	0.0166	-	-1086.16	-1083.1	0.0132431	0.659839
1336	AM-stephen-SC_DN16084_c0_g1_i1.p1	321	0.224	+	-1653.76	-1650.49	0.0106049	0.659839
1392	AM-stephen-SC_DN16187_c5_g1_i1.p1	73	0.0617	+	-554.25	-551.109	0.0122058	0.659839
1443	AM-stephen-SC_DN16260_c15_g1_i1.p1	211	0.459	+	-1687.13	-1683.92	0.0113617	0.659839
1467	AM-stephen-SC_DN16295_c0_g1_i1.p1	277	0.000408	-	-1157.46	-1154.41	0.0135512	0.659839
1776	AM-stephen-SC_DN18929_c0_g1_i1.p1	136	0.0849	+	-600.462	-597.314	0.0120999	0.659839
1797	AM-stephen-SC_DN19080_c0_g1_i1.p1	123	0.348	+	-596.204	-593.023	0.0116563	0.659839
1868	AM-stephen-SC_DN19796_c0_g1_i1.p1	140	0.0117	-	-615.609	-612.461	0.0120968	0.659839
2019	AM-stephen-SC_DN4631_c0_g1_i1.p1	219	0.014	-	-993.985	-990.758	0.0110785	0.659839
2704	stephen-SC_DN13533_c0_g1_i1.p1	318	0.468	+	-1507.74	-1504.52	0.0111668	0.659839
3077	stephen-SC_DN16243_c14_g1_i1.p1	114	0.0385	-	-551.593	-548.451	0.0121757	0.659839
3081	stephen-SC_DN16257_c1_g2_i1.p1	189	0.0548	+	-892.225	-889.161	0.0133024	0.659839
3144	stephen-SC_DN16560_c0_g1_i1.p1	192	0.471	+	-839.944	-836.853	0.012911	0.659839
3212	stephen-SC_DN17272_c0_g1_i1.p1	291	0.0107	-	-1283.94	-1280.89	0.013423	0.659839
3217	stephen-SC_DN17359_c0_g1_i1.p1	204	0.0433	-	-837.179	-834.122	0.0134232	0.659839
3661	stephen-SC_DN701_c0_g2_i1.p1	133	0.357	+	-700.422	-697.26	0.0119113	0.659839
524	AM-stephen-SC_DN13275_c0_g1_i1.p1	363	0.218	+	-1520.48	-1517.45	0.0139081	0.668646
118	AM-stephen-SC_DN10995_c0_g1_i1.p1	156	0.474	+	-675.481	-672.496	0.0145499	0.690623
527	AM-stephen-SC_DN13288_c0_g1_i1.p1	124	0.452	+	-542.939	-540.07	0.0166168	0.690623
544	AM-stephen-SC_DN13359_c0_g3_i1.p1	149	0.193	+	-646.865	-643.966	0.0160501	0.690623
618	AM-stephen-SC_DN13680_c1_g1_i1.p1	114	0.019	-	-492.287	-489.397	0.0162031	0.690623
1067	AM-stephen-SC_DN15400_c0_g2_i1.p1	134	0.481	+	-640.827	-637.992	0.0172523	0.690623
1199	AM-stephen-SC_DN15763_c2_g1_i1.p1	239	0.513	+	-1222.34	-1219.38	0.0148533	0.690623
1425	AM-stephen-SC_DN16236_c0_g1_i1.p1	201	0.0227	-	-930.675	-927.837	0.0171991	0.690623
1720	AM-stephen-SC_DN18349_c0_g1_i1.p1	188	0.00273	-	-1008.78	-1005.84	0.0152426	0.690623
1742	AM-stephen-SC_DN18503_c0_g1_i1.p1	102	0.351	+	-781.044	-778.119	0.0155834	0.690623
1822	AM-stephen-SC_DN19529_c0_g1_i1.p1	149	0.534	+	-673.465	-670.633	0.0173336	0.690623
1833	AM-stephen-SC_DN19583_c0_g1_i1.p1	156	0.327	+	-725.799	-722.852	0.0151984	0.690623
2417	AM-stephen-SC_DN9109_c0_g1_i1.p1	332	0.121	+	-2142.41	-2139.48	0.0153963	0.690623
2692	stephen-SC_DN13431_c0_g1_i1.p1	1034	0.469	+	-4400.9	-4398.01	0.0161671	0.690623
3235	stephen-SC_DN17671_c0_g1_i1.p1	326	0.0407	-	-1320.18	-1317.33	0.0169944	0.690623
3295	stephen-SC_DN18333_c0_g1_i1.p1	554	0.136	+	-2416.43	-2413.61	0.0174565	0.690623
3432	stephen-SC_DN2410_c0_g1_i1.p1	185	0.0118	-	-838.574	-835.706	0.0166159	0.690623
3667	stephen-SC_DN7223_c0_g1_i1.p1	164	0.0315	-	-787.803	-784.953	0.0169633	0.690623
1567	AM-stephen-SC_DN16641_c0_g1_i1.p1	205	0.494	+	-917.877	-915.079	0.0180062	0.705026
447	AM-stephen-SC_DN12876_c0_g1_i1.p1	116	NA	NA	-873.612	-870.899	0.0198554	0.7182
775	AM-stephen-SC_DN14362_c2_g1_i1.p1	266	0.0326	-	-1155.41	-1152.69	0.0196662	0.7182
959	AM-stephen-SC_DN15078_c0_g2_i1.p1	260	0.561	+	-1228.85	-1226.09	0.0189101	0.7182
2442	AM-stephen-SC_DN9300_c0_g2_i1.p1	250	0.0351	-	-1197.29	-1194.56	0.0193953	0.7182
2825	stephen-SC_DN15002_c0_g1_i1.p1	307	0.435	+	-1512.81	-1510.07	0.0191917	0.7182
2827	stephen-SC_DN15020_c5_g1_i1.p1	111	0.211	+	-500.377	-497.624	0.0189494	0.7182
3024	stephen-SC_DN15969_c0_g1_i1.p1	528	0.498	+	-2384.09	-2381.37	0.0198172	0.7182
3320	stephen-SC_DN18457_c0_g1_i1.p1	518	0.497	+	-2245.43	-2242.7	0.0194602	0.7182
2311	AM-stephen-SC_DN8211_c1_g1_i1.p1	270	0.479	+	-1118.66	-1115.97	0.0203834	0.730341
166	AM-stephen-SC_DN11289_c0_g1_i1.p1	250	NA	NA	-1060.06	-1057.48	0.0231581	0.738226
178	AM-stephen-SC_DN11344_c1_g1_i1.p1	162	0.0892	+	-740.877	-738.267	0.0223354	0.738226
376	AM-stephen-SC_DN12322_c0_g1_i1.p1	230	0.0726	+	-1033.18	-1030.56	0.0220095	0.738226
382	AM-stephen-SC_DN12357_c1_g1_i1.p1	169	0.0001	-	-795.205	-792.723	0.0258781	0.738226
467	AM-stephen-SC_DN12992_c0_g1_i1.p1	112	NA	NA	-482.306	-479.791	0.0249144	0.738226
545	AM-stephen-SC_DN13367_c0_g1_i1.p1	309	0.448	+	-1592.57	-1590.09	0.0260459	0.738226
640	AM-stephen-SC_DN13758_c0_g2_i1.p1	96	0.102	+	-410.255	-407.735	0.0247747	0.738226
648	AM-stephen-SC_DN13778_c0_g2_i1.p1	455	0.327	+	-2110.3	-2107.64	0.0209988	0.738226
745	AM-stephen-SC_DN14216_c0_g1_i1.p1	115	0.0136	-	-965.598	-963.059	0.0242171	0.738226
1043	AM-stephen-SC_DN15346_c3_g1_i1.p1	74	0.279	+	-343.439	-340.814	0.0219362	0.738226
1122	AM-stephen-SC_DN15543_c0_g1_i1.p1	116	0.436	+	-552.789	-550.302	0.0257379	0.738226
1335	AM-stephen-SC_DN16083_c2_g1_i1.p1	240	0.282	+	-1035.31	-1032.81	0.0255359	0.738226
1381	AM-stephen-SC_DN16163_c2_g1_i1.p1	39	0.465	+	-196.347	-193.693	0.0212474	0.738226
1471	AM-stephen-SC_DN16298_c6_g1_i1.p2	190	0.447	+	-862.963	-860.441	0.0247086	0.738226
1483	AM-stephen-SC_DN16315_c8_g1_i1.p1	503	NA	NA	-6507.62	-6505.03	0.0230504	0.738226
1555	AM-stephen-SC_DN16534_c0_g1_i1.p1	167	0.493	+	-881.642	-879.121	0.0247592	0.738226
1762	AM-stephen-SC_DN18856_c0_g1_i1.p1	340	0.0766	+	-2111.94	-2109.36	0.0231488	0.738226
1778	AM-stephen-SC_DN18937_c0_g1_i1.p1	150	0.139	+	-646.973	-644.426	0.0240165	0.738226
2142	AM-stephen-SC_DN6215_c0_g1_i1.p1	105	0.0382	-	-451.693	-449.188	0.0251907	0.738226
2273	AM-stephen-SC_DN7842_c0_g1_i1.p1	344	0.479	+	-1462.27	-1459.75	0.0247438	0.738226
2332	AM-stephen-SC_DN8435_c0_g1_i1.p1	514	0.0815	+	-2525.88	-2523.31	0.0233369	0.738226
2445	AM-stephen-SC_DN9307_c0_g2_i1.p1	196	0.319	+	-1100.05	-1097.53	0.0249158	0.738226
2679	stephen-SC_DN13296_c0_g1_i1.p1	313	0.388	+	-1411.44	-1408.89	0.0238411	0.738226
3042	stephen-SC_DN16085_c0_g1_i1.p1	338	0.498	+	-1527.95	-1525.28	0.0208799	0.738226
3279	stephen-SC_DN18034_c0_g1_i1.p1	169	0.472	+	-1163.75	-1161.14	0.0223674	0.738226
3354	stephen-SC_DN18901_c0_g1_i1.p1	222	0.437	+	-997.427	-994.929	0.0254136	0.738226
3472	stephen-SC_DN4165_c0_g1_i1.p1	244	0.474	+	-1146.22	-1143.69	0.0245124	0.738226
3746	stephen-SC_DN8800_c0_g1_i1.p1	289	0.325	+	-1341.05	-1338.49	0.023768	0.738226
3504	stephen-SC_DN4710_c0_g2_i1.p1	339	0.222	+	-1501.89	-1499.43	0.0264518	0.744178
196	AM-stephen-SC_DN11510_c0_g1_i1.p1	64	0.398	+	-305.227	-302.823	0.0283052	0.757063
1912	AM-stephen-SC_DN2446_c0_g1_i1.p1	561	0.238	+	-2410.14	-2407.72	0.0279263	0.757063
2757	stephen-SC_DN14296_c0_g1_i1.p1	241	0.504	+	-1050.02	-1047.6	0.0279303	0.757063
2835	stephen-SC_DN15048_c0_g1_i1.p1	216	0.0252	-	-1035.47	-1033.06	0.0282684	0.757063
2851	stephen-SC_DN15128_c0_g1_i1.p1	308	0.332	+	-1352.43	-1350.02	0.0280585	0.757063
3086	stephen-SC_DN16270_c4_g2_i1.p1	218	0.493	+	-985.591	-983.157	0.0273751	0.757063
3752	stephen-SC_DN8904_c0_g1_i1.p1	232	NA	NA	-1007.24	-1004.83	0.0278945	0.757063
249	AM-stephen-SC_DN11755_c0_g1_i1.p1	227	0.48	+	-1001.11	-998.751	0.0297968	0.769853
684	AM-stephen-SC_DN13929_c0_g1_i1.p1	121	NA	NA	-929.877	-927.506	0.0294048	0.769853
1420	AM-stephen-SC_DN16232_c6_g1_i1.p1	166	0.505	+	-786.616	-784.254	0.0297583	0.769853
2179	AM-stephen-SC_DN6458_c0_g1_i1.p1	40	0.0282	-	-197.502	-195.125	0.0292174	0.769853
3002	stephen-SC_DN15854_c4_g2_i1.p1	370	0.514	+	-1577.64	-1575.27	0.0294223	0.769853
95	AM-stephen-SC_DN10844_c0_g1_i1.p1	463	0.000735	-	-2206.33	-2204.02	0.0315433	0.777155
121	AM-stephen-SC_DN11011_c1_g1_i1.p1	98	0.00479	-	-416.753	-414.511	0.034223	0.777155
406	AM-stephen-SC_DN12522_c2_g1_i1.p1	291	0.378	+	-1185.87	-1183.66	0.0355817	0.777155
450	AM-stephen-SC_DN12896_c1_g1_i1.p1	126	0.403	+	-542.967	-540.686	0.0327071	0.777155
683	AM-stephen-SC_DN13926_c0_g1_i1.p1	267	0.282	+	-1204.91	-1202.6	0.0318797	0.777155
768	AM-stephen-SC_DN14320_c1_g1_i1.p1	151	0.463	+	-636.027	-633.71	0.0313371	0.777155
842	AM-stephen-SC_DN14612_c1_g2_i1.p1	139	0.38	+	-608.091	-605.798	0.0322585	0.777155
947	AM-stephen-SC_DN15036_c2_g1_i1.p1	269	NA	NA	-1127.13	-1124.85	0.0327342	0.777155
1171	AM-stephen-SC_DN15698_c0_g3_i1.p1	243	0.342	+	-1101.93	-1099.66	0.0330068	0.777155
1339	AM-stephen-SC_DN16093_c1_g5_i1.p1	708	0.486	+	-3020.48	-3018.17	0.0313172	0.777155
1355	AM-stephen-SC_DN16124_c0_g2_i1.p1	171	NA	NA	-1006.51	-1004.3	0.0353634	0.777155
1401	AM-stephen-SC_DN16200_c0_g1_i1.p1	148	0.0327	-	-705.026	-702.798	0.0347722	0.777155
1403	AM-stephen-SC_DN16205_c0_g1_i1.p1	81	0.0315	-	-689.706	-687.383	0.0311151	0.777155
1454	AM-stephen-SC_DN16279_c0_g2_i1.p1	23	0.0893	+	-111.141	-108.847	0.0321892	0.777155
1543	AM-stephen-SC_DN1647_c0_g1_i1.p1	155	0.449	+	-754.745	-752.534	0.0354697	0.777155
2062	AM-stephen-SC_DN537_c1_g1_i1.p1	123	0.368	+	-578.757	-576.514	0.0341636	0.777155
2065	AM-stephen-SC_DN5418_c0_g1_i1.p1	505	0.493	+	-2251.51	-2249.31	0.0358089	0.777155
2127	AM-stephen-SC_DN6090_c0_g1_i1.p1	204	0.0285	-	-880.317	-878.077	0.0342851	0.777155
2313	AM-stephen-SC_DN821_c1_g1_i1.p1	210	0.489	+	-896.066	-893.837	0.034752	0.777155
2634	stephen-SC_DN12436_c0_g1_i1.p1	430	0.489	+	-1909.36	-1907.04	0.0313202	0.777155
2742	stephen-SC_DN14000_c0_g1_i1.p1	767	0.51	+	-3881.61	-3879.35	0.0335216	0.777155
2752	stephen-SC_DN14168_c0_g1_i1.p1	232	0.0344	-	-1002.48	-1000.27	0.0352569	0.777155
2868	stephen-SC_DN15216_c0_g1_i1.p1	120	0.584	+	-585.256	-583.051	0.0357473	0.777155
3149	stephen-SC_DN16581_c0_g1_i1.p1	215	0.0122	-	-925.445	-923.149	0.0321492	0.777155
3278	stephen-SC_DN1797_c0_g1_i1.p1	507	0.472	+	-2284.71	-2282.46	0.0342152	0.777155
3474	stephen-SC_DN4182_c0_g2_i1.p1	307	0.46	+	-1310.62	-1308.35	0.0330983	0.777155
3609	stephen-SC_DN6329_c0_g1_i1.p1	426	0.12	+	-1769.21	-1766.98	0.0345975	0.777155
3773	stephen-SC_DN9374_c0_g1_i1.p1	177	NA	NA	-842.572	-840.337	0.0344857	0.777155
2187	AM-stephen-SC_DN6544_c0_g1_i1.p1	298	0.0123	-	-1318.54	-1316.35	0.0364907	0.787453
2975	stephen-SC_DN15736_c0_g1_i1.p1	165	0.0753	+	-732.309	-730.147	0.0375977	0.802225
3423	stephen-SC_DN2078_c0_g1_i1.p1	183	0.0372	-	-909.609	-907.444	0.0374213	0.802225
319	AM-stephen-SC_DN12073_c0_g1_i1.p1	227	0.00829	-	-1957.6	-1955.45	0.0380587	0.803038
787	AM-stephen-SC_DN14403_c0_g1_i1.p1	287	0.338	+	-1442.82	-1440.67	0.0379112	0.803038
3203	stephen-SC_DN17180_c0_g1_i1.p1	455	0.491	+	-2236.5	-2234.36	0.0382705	0.803047
934	AM-stephen-SC_DN14997_c0_g1_i1.p1	274	0.469	+	-1442.8	-1440.67	0.0390718	0.812097
1847	AM-stephen-SC_DN19637_c0_g1_i1.p1	142	0.236	+	-710.507	-708.379	0.0391295	0.812097
111	AM-stephen-SC_DN10966_c0_g1_i1.p1	113	0.483	+	-532.743	-530.644	0.0404648	0.812214
349	AM-stephen-SC_DN12161_c0_g1_i1.p1	182	0.463	+	-794.502	-792.399	0.0403101	0.812214
1012	AM-stephen-SC_DN15259_c0_g1_i1.p1	465	0.477	+	-2078.15	-2076.03	0.0397389	0.812214
1466	AM-stephen-SC_DN16294_c6_g3_i1.p1	263	0.0191	-	-1233.21	-1231.12	0.0407045	0.812214
1645	AM-stephen-SC_DN17633_c0_g2_i1.p1	226	0.00045	-	-1216.75	-1214.64	0.0402192	0.812214
2177	AM-stephen-SC_DN6419_c0_g2_i1.p1	187	0.167	+	-814.322	-812.228	0.0406875	0.812214
3272	stephen-SC_DN17893_c0_g1_i1.p1	113	0.007	-	-552.592	-550.479	0.0398171	0.812214
3735	stephen-SC_DN8471_c1_g1_i1.p1	151	0.329	+	-677.654	-675.563	0.0408459	0.812214
2537	stephen-SC_DN10477_c3_g1_i1.p1	156	0.538	+	-733.842	-731.756	0.0410886	0.812784
93	AM-stephen-SC_DN10833_c0_g1_i1.p1	135	0.49	+	-593.64	-591.722	0.0501538	0.812976
158	AM-stephen-SC_DN11255_c0_g1_i1.p1	138	0.151	+	-645.267	-643.258	0.0449805	0.812976
298	AM-stephen-SC_DN11972_c1_g1_i1.p1	194	0.425	+	-910.084	-908.093	0.0459974	0.812976
357	AM-stephen-SC_DN12189_c1_g1_i1.p1	102	0.645	+	-453.93	-451.94	0.046065	0.812976
429	AM-stephen-SC_DN12718_c0_g1_i1.p1	217	0.0303	-	-925.269	-923.34	0.049516	0.812976
525	AM-stephen-SC_DN13281_c1_g1_i1.p1	263	0.446	+	-1195.87	-1193.81	0.0424584	0.812976
557	AM-stephen-SC_DN13420_c0_g1_i1.p1	45	0.0594	+	-199.723	-197.794	0.0495241	0.812976
707	AM-stephen-SC_DN14007_c0_g1_i1.p1	169	0.13	+	-739.736	-737.739	0.0456673	0.812976
796	AM-stephen-SC_DN14434_c1_g1_i1.p1	344	0.114	+	-1393.84	-1391.93	0.0504905	0.812976
807	AM-stephen-SC_DN14464_c0_g1_i1.p1	69	NA	NA	-387.295	-385.247	0.0430075	0.812976
919	AM-stephen-SC_DN14950_c0_g1_i1.p1	220	0.373	+	-933.597	-931.592	0.0452003	0.812976
967	AM-stephen-SC_DN15111_c0_g1_i1.p1	533	0.507	+	-2312.99	-2310.99	0.0451055	0.812976
986	AM-stephen-SC_DN15184_c0_g1_i1.p1	128	0.0323	-	-574.513	-572.528	0.046336	0.812976
1124	AM-stephen-SC_DN15550_c3_g1_i1.p1	214	NA	NA	-881.207	-879.291	0.0502987	0.812976
1197	AM-stephen-SC_DN15758_c0_g1_i1.p1	366	0.459	+	-1673.04	-1671.13	0.0501602	0.812976
1198	AM-stephen-SC_DN15759_c0_g3_i1.p1	1017	0.497	+	-4651.12	-4649.1	0.0441659	0.812976
1224	AM-stephen-SC_DN15827_c0_g1_i1.p1	657	0.467	+	-3380.75	-3378.82	0.0495331	0.812976
1245	AM-stephen-SC_DN15887_c0_g2_i1.p1	2194	0.491	+	-9340.05	-9338.14	0.0503532	0.812976
1512	AM-stephen-SC_DN16343_c6_g1_i1.p1	19	0.473	+	-87.9779	-86.0063	0.0470577	0.812976
1577	AM-stephen-SC_DN17009_c0_g1_i1.p1	262	0.052	+	-1149.77	-1147.78	0.0463722	0.812976
1840	AM-stephen-SC_DN19606_c0_g1_i1.p1	96	0.0745	+	-419.147	-417.228	0.0500553	0.812976
1866	AM-stephen-SC_DN19769_c0_g1_i1.p1	89	0.159	+	-375.377	-373.456	0.0499507	0.812976
1869	AM-stephen-SC_DN19806_c0_g1_i1.p1	166	0.0434	-	-703.316	-701.392	0.0497538	0.812976
1922	AM-stephen-SC_DN2478_c0_g1_i1.p1	398	0.163	+	-1712.53	-1710.57	0.0475244	0.812976
1961	AM-stephen-SC_DN3851_c0_g1_i1.p1	123	0.466	+	-637.812	-635.832	0.0466259	0.812976
1978	AM-stephen-SC_DN424_c0_g1_i1.p1	108	NA	NA	-447.293	-445.383	0.050636	0.812976
2047	AM-stephen-SC_DN5168_c0_g1_i1.p1	307	0.103	+	-2459.8	-2457.78	0.0442181	0.812976
2151	AM-stephen-SC_DN6260_c0_g1_i1.p1	230	0.502	+	-991.055	-989.096	0.0477785	0.812976
2268	AM-stephen-SC_DN7795_c0_g1_i1.p1	180	0.0716	+	-781.044	-779.092	0.0481959	0.812976
2456	AM-stephen-SC_DN9372_c1_g1_i1.p1	36	0.0328	-	-164.425	-162.517	0.0507307	0.812976
2474	AM-stephen-SC_DN9462_c0_g1_i1.p1	66	0.00137	-	-257.346	-255.41	0.0490948	0.812976
2616	stephen-SC_DN12135_c0_g1_i1.p1	178	0.095	+	-750.032	-748.119	0.0504613	0.812976
2694	stephen-SC_DN13437_c0_g1_i1.p1	126	0.0125	-	-674.234	-672.304	0.0494706	0.812976
2857	stephen-SC_DN15171_c0_g1_i1.p1	283	NA	NA	-1173.23	-1171.32	0.0505326	0.812976
2916	stephen-SC_DN15479_c0_g1_i1.p1	258	0.0921	+	-1149.04	-1147.05	0.0456411	0.812976
2929	stephen-SC_DN15547_c0_g1_i1.p1	223	0.533	+	-1113.02	-1111.04	0.0470277	0.812976
2993	stephen-SC_DN157_c0_g1_i1.p1	159	0.000659	-	-698.255	-696.323	0.0493558	0.812976
3191	stephen-SC_DN17109_c0_g1_i1.p1	127	NA	NA	-544.14	-542.221	0.0501028	0.812976
3237	stephen-SC_DN17682_c0_g1_i1.p1	215	0.0367	-	-939.301	-937.258	0.0432234	0.812976
3241	stephen-SC_DN176_c0_g1_i1.p1	169	0.00554	-	-744.036	-742.059	0.0467598	0.812976
3444	stephen-SC_DN2497_c0_g1_i1.p1	219	0.466	+	-933.312	-931.354	0.0478057	0.812976
3512	stephen-SC_DN4910_c0_g2_i1.p1	511	0.445	+	-2308.02	-2305.95	0.0421193	0.812976
3566	stephen-SC_DN5790_c0_g1_i1.p1	369	0.332	+	-1537.67	-1535.67	0.0454885	0.812976
3586	stephen-SC_DN6092_c0_g1_i1.p1	125	NA	NA	-517.492	-515.58	0.0505346	0.812976
3602	stephen-SC_DN6227_c0_g1_i1.p1	299	0.0865	+	-1231.76	-1229.85	0.0504771	0.812976
615	AM-stephen-SC_DN13670_c0_g2_i1.p1	94	0.503	+	-394.436	-392.533	0.0510849	0.813597
1811	AM-stephen-SC_DN19478_c0_g1_i1.p1	53	0.513	+	-242.418	-240.521	0.0513766	0.813597
1930	AM-stephen-SC_DN2516_c0_g1_i1.p1	169	0.521	+	-1019.64	-1017.74	0.0514121	0.813597
832	AM-stephen-SC_DN14572_c2_g1_i1.p1	124	0.444	+	-550.322	-548.439	0.0522864	0.824
203	AM-stephen-SC_DN11562_c1_g1_i1.p1	16	NA	NA	-71.2895	-69.4112	0.0525994	0.825506
340	AM-stephen-SC_DN12124_c0_g1_i1.p1	97	0.221	+	-675.812	-673.95	0.0536389	0.828723
1152	AM-stephen-SC_DN15661_c1_g1_i1.p1	447	0.279	+	-2045.08	-2043.21	0.0533191	0.828723
2385	AM-stephen-SC_DN8817_c0_g1_i1.p1	253	0.529	+	-1143.84	-1141.98	0.0536772	0.828723
3329	stephen-SC_DN18523_c0_g1_i1.p1	156	0.0319	-	-683.866	-681.995	0.0530746	0.828723
1113	AM-stephen-SC_DN15512_c2_g1_i1.p1	442	0.523	+	-1951.12	-1949.27	0.0541311	0.828991
3202	stephen-SC_DN17176_c0_g1_i1.p1	248	0.263	+	-1061.39	-1059.54	0.0540713	0.828991
691	AM-stephen-SC_DN13951_c0_g1_i1.p1	474	0.296	+	-2075.63	-2073.78	0.0546487	0.833557
2574	stephen-SC_DN11321_c0_g2_i1.p1	696	0.142	+	-2972.09	-2970.26	0.0553095	0.834374
2782	stephen-SC_DN14679_c0_g1_i1.p1	213	0.504	+	-995.924	-994.083	0.0550176	0.834374
3683	stephen-SC_DN7739_c0_g2_i1.p1	227	0.0963	+	-1010.81	-1008.97	0.0553613	0.834374
1216	AM-stephen-SC_DN15807_c1_g1_i1.p1	286	0.489	+	-1335.11	-1333.29	0.0565435	0.839038
1944	AM-stephen-SC_DN3171_c0_g1_i1.p1	248	0.0311	-	-1102.17	-1100.36	0.0567392	0.839038
2358	AM-stephen-SC_DN8560_c0_g1_i1.p1	102	0.0245	-	-447.932	-446.118	0.0567753	0.839038
2595	stephen-SC_DN11786_c1_g1_i1.p1	601	0.13	+	-2603.34	-2601.51	0.0560767	0.839038
2620	stephen-SC_DN12184_c0_g1_i1.p1	377	0.389	+	-1592.44	-1590.62	0.0565657	0.839038
124	AM-stephen-SC_DN11031_c1_g1_i1.p1	398	0.521	+	-1762.2	-1760.41	0.0581512	0.84297
217	AM-stephen-SC_DN11643_c0_g1_i1.p1	164	0.0759	+	-821.816	-820.021	0.0581187	0.84297
522	AM-stephen-SC_DN13268_c0_g1_i1.p1	589	0.489	+	-2680.61	-2678.81	0.0579343	0.84297
2251	AM-stephen-SC_DN7639_c0_g1_i1.p1	197	0.0103	-	-858.09	-856.286	0.057502	0.84297
3473	stephen-SC_DN4170_c0_g1_i1.p1	459	0.565	+	-1964.94	-1963.15	0.05804	0.84297
509	AM-stephen-SC_DN13212_c1_g1_i1.p1	116	0.0503	+	-515.348	-513.573	0.0595731	0.846626
700	AM-stephen-SC_DN13990_c0_g1_i1.p1	299	0.496	+	-1385.3	-1383.53	0.0598763	0.846626
1181	AM-stephen-SC_DN15728_c0_g1_i1.p1	319	0.484	+	-1455.47	-1453.68	0.0589567	0.846626
1316	AM-stephen-SC_DN16043_c0_g2_i1.p1	670	0.47	+	-2951.4	-2949.62	0.0594135	0.846626
1652	AM-stephen-SC_DN17659_c0_g1_i1.p1	133	0.547	+	-602.206	-600.436	0.0598735	0.846626
2469	AM-stephen-SC_DN9447_c0_g1_i1.p1	304	0.482	+	-1409.54	-1407.76	0.0592332	0.846626
3129	stephen-SC_DN16487_c0_g1_i1.p1	117	0.46	+	-534.554	-532.785	0.0599638	0.846626
125	AM-stephen-SC_DN11035_c0_g1_i1.p1	300	0.0381	-	-1409.97	-1408.22	0.0618828	0.851503
126	AM-stephen-SC_DN11036_c2_g1_i1.p1	411	0.27	+	-1694.09	-1692.47	0.0715815	0.851503
129	AM-stephen-SC_DN11042_c0_g1_i1.p1	177	0.52	+	-891.86	-890.144	0.063947	0.851503
145	AM-stephen-SC_DN11145_c2_g1_i1.p1	229	0.00559	-	-975.115	-973.483	0.0708183	0.851503
188	AM-stephen-SC_DN11427_c1_g1_i1.p1	128	0.406	+	-556.886	-555.252	0.0706963	0.851503
265	AM-stephen-SC_DN11831_c4_g1_i1.p1	330	0.484	+	-1394.26	-1392.59	0.0678889	0.851503
313	AM-stephen-SC_DN12044_c3_g1_i1.p1	140	0.292	+	-623.626	-621.985	0.0700355	0.851503
383	AM-stephen-SC_DN12364_c1_g1_i1.p1	182	0.0846	+	-805.83	-804.205	0.0714076	0.851503
523	AM-stephen-SC_DN13273_c0_g1_i1.p1	115	0.0668	+	-527.053	-525.442	0.0726293	0.851503
563	AM-stephen-SC_DN13446_c0_g1_i1.p1	205	0.486	+	-968.037	-966.314	0.0634065	0.851503
626	AM-stephen-SC_DN13714_c2_g1_i1.p1	322	0.526	+	-1390.52	-1388.9	0.0718934	0.851503
819	AM-stephen-SC_DN14505_c0_g2_i1.p1	308	0.474	+	-1786.17	-1784.56	0.0730885	0.851503
866	AM-stephen-SC_DN14695_c2_g1_i1.p1	125	0.0315	-	-557.462	-555.729	0.0626444	0.851503
914	AM-stephen-SC_DN14935_c0_g2_i1.p1	144	0.308	+	-681.693	-679.962	0.0628271	0.851503
956	AM-stephen-SC_DN15068_c0_g1_i1.p1	128	0.527	+	-567.611	-565.975	0.0705312	0.851503
1084	AM-stephen-SC_DN15429_c7_g1_i1.p1	172	0.495	+	-807.053	-805.424	0.0711069	0.851503
1087	AM-stephen-SC_DN15433_c0_g1_i1.p1	222	0.317	+	-1098.07	-1096.39	0.0670256	0.851503
1090	AM-stephen-SC_DN15446_c0_g1_i1.p1	310	0.518	+	-1532.59	-1530.95	0.0705678	0.851503
1183	AM-stephen-SC_DN15733_c1_g1_i1.p1	270	0.138	+	-1235.04	-1233.3	0.0621793	0.851503
1295	AM-stephen-SC_DN16004_c0_g1_i1.p1	183	NA	NA	-794.479	-792.822	0.068656	0.851503
1511	AM-stephen-SC_DN16343_c2_g2_i1.p1	308	0.497	+	-1505.52	-1503.77	0.0615187	0.851503
1521	AM-stephen-SC_DN16372_c0_g1_i1.p1	163	NA	NA	-695.993	-694.359	0.0706195	0.851503
1616	AM-stephen-SC_DN1716_c0_g1_i1.p1	108	0.519	+	-499.451	-497.777	0.0673025	0.851503
1712	AM-stephen-SC_DN18316_c0_g1_i1.p1	85	NA	NA	-778.2	-776.522	0.0669566	0.851503
1716	AM-stephen-SC_DN18334_c0_g1_i1.p1	177	NA	NA	-753.479	-751.84	0.0702091	0.851503
1773	AM-stephen-SC_DN18905_c0_g1_i1.p1	177	0.0542	+	-776.856	-775.151	0.0648406	0.851503
1832	AM-stephen-SC_DN19575_c0_g1_i1.p1	358	0.0296	-	-1790.35	-1788.66	0.0661957	0.851503
1846	AM-stephen-SC_DN19634_c0_g1_i1.p1	220	0.51	+	-1164.06	-1162.33	0.0629591	0.851503
1934	AM-stephen-SC_DN2603_c0_g1_i1.p1	99	0.317	+	-443.743	-442.034	0.0645354	0.851503
1984	AM-stephen-SC_DN4405_c0_g1_i1.p1	209	0.13	+	-894.347	-892.669	0.067007	0.851503
2002	AM-stephen-SC_DN452_c0_g1_i1.p1	276	0.137	+	-1259.63	-1257.96	0.0674412	0.851503
2018	AM-stephen-SC_DN4614_c1_g1_i1.p1	177	0.279	+	-758.391	-756.763	0.0711289	0.851503
2103	AM-stephen-SC_DN5878_c0_g1_i1.p1	224	0.468	+	-1101.6	-1099.96	0.0695842	0.851503
2128	AM-stephen-SC_DN6096_c0_g1_i1.p1	401	0.0315	-	-1777.18	-1775.57	0.0727023	0.851503
2364	AM-stephen-SC_DN8593_c0_g1_i1.p1	125	0.494	+	-643.133	-641.436	0.065446	0.851503
2374	AM-stephen-SC_DN8650_c0_g1_i1.p1	123	0.0335	-	-573.504	-571.837	0.0678469	0.851503
2589	stephen-SC_DN11701_c0_g1_i1.p1	272	0.482	+	-1169.37	-1167.71	0.0683684	0.851503
2611	stephen-SC_DN12059_c0_g1_i1.p1	176	0.514	+	-758.017	-756.339	0.0669752	0.851503
2653	stephen-SC_DN1283_c0_g2_i1.p1	124	NA	NA	-532.759	-531.143	0.0721713	0.851503
2775	stephen-SC_DN14606_c0_g1_i1.p1	335	0.516	+	-1478.01	-1476.38	0.0706267	0.851503
2786	stephen-SC_DN14725_c0_g1_i1.p1	218	0.511	+	-1106.99	-1105.37	0.0716551	0.851503
2803	stephen-SC_DN14907_c0_g1_i1.p1	283	0.277	+	-1307.66	-1305.97	0.0654384	0.851503
2883	stephen-SC_DN15324_c0_g1_i1.p1	355	0.385	+	-1596.8	-1595.14	0.0683534	0.851503
2884	stephen-SC_DN15326_c0_g2_i1.p1	141	0.0156	-	-732.553	-730.842	0.0642955	0.851503
2889	stephen-SC_DN15348_c0_g1_i1.p1	420	0.169	+	-2021.48	-2019.84	0.0698869	0.851503
3114	stephen-SC_DN16410_c0_g1_i1.p1	185	0.488	+	-806.195	-804.45	0.0617937	0.851503
3117	stephen-SC_DN16434_c0_g1_i1.p1	404	NA	NA	-1715.13	-1713.48	0.0690873	0.851503
3156	stephen-SC_DN16610_c0_g1_i1.p1	390	0.478	+	-1985.7	-1984.08	0.0724452	0.851503
3165	stephen-SC_DN16977_c0_g1_i1.p1	889	0.492	+	-3807.46	-3805.84	0.0717128	0.851503
3262	stephen-SC_DN17824_c0_g1_i1.p1	334	0.335	+	-1446.57	-1444.95	0.071487	0.851503
3319	stephen-SC_DN18448_c0_g1_i1.p1	403	0.513	+	-1926.12	-1924.36	0.0606004	0.851503
3321	stephen-SC_DN18460_c0_g1_i1.p1	121	0.0938	+	-564.557	-562.931	0.0713034	0.851503
3425	stephen-SC_DN2149_c0_g1_i1.p1	185	0.00751	-	-783.897	-782.175	0.0634864	0.851503
3483	stephen-SC_DN4391_c0_g1_i1.p1	301	0.5	+	-1418.29	-1416.68	0.0730568	0.851503
3507	stephen-SC_DN4777_c0_g1_i1.p1	130	0.517	+	-649.127	-647.505	0.0716828	0.851503
3585	stephen-SC_DN6084_c0_g1_i1.p1	228	0.46	+	-1033.91	-1032.29	0.0713344	0.851503
3622	stephen-SC_DN6436_c0_g1_i1.p1	455	0.452	+	-2014.82	-2013.13	0.0661094	0.851503
679	AM-stephen-SC_DN13907_c1_g1_i1.p1	139	0.28	+	-677.719	-676.12	0.0736744	0.853096
2917	stephen-SC_DN15492_c1_g1_i1.p1	362	0.41	+	-1567.44	-1565.84	0.0735548	0.853096
1981	AM-stephen-SC_DN4328_c0_g1_i1.p1	252	0.467	+	-1086.67	-1085.07	0.0740157	0.854443
916	AM-stephen-SC_DN14938_c0_g1_i1.p1	297	0.524	+	-1381.21	-1379.61	0.0743587	0.855801
45	AM-stephen-SC_DN10321_c0_g1_i1.p1	97	0.00016	-	-393.334	-391.942	0.0951936	0.858218
51	AM-stephen-SC_DN10381_c1_g1_i1.p1	112	0.0314	-	-590.179	-588.623	0.0777204	0.858218
74	AM-stephen-SC_DN1053_c0_g1_i1.p1	189	0.381	+	-807.094	-805.679	0.0924927	0.858218
91	AM-stephen-SC_DN10802_c0_g1_i1.p1	72	0.00455	-	-295.393	-293.995	0.0945794	0.858218
109	AM-stephen-SC_DN10943_c0_g1_i1.p1	426	0.213	+	-1887.03	-1885.53	0.0832034	0.858218
133	AM-stephen-SC_DN11069_c0_g1_i1.p1	454	0.485	+	-2075.59	-2074.19	0.0940333	0.858218
140	AM-stephen-SC_DN11095_c0_g1_i1.p1	392	0.442	+	-1708.17	-1706.62	0.078809	0.858218
189	AM-stephen-SC_DN11434_c1_g1_i1.p1	335	0.035	-	-1474.03	-1472.56	0.0869377	0.858218
195	AM-stephen-SC_DN11486_c0_g1_i1.p1	223	0.133	+	-1041.01	-1039.49	0.0809771	0.858218
270	AM-stephen-SC_DN11861_c0_g1_i1.p1	705	0.398	+	-3040.88	-3039.32	0.0772303	0.858218
332	AM-stephen-SC_DN12111_c2_g1_i1.p1	101	0.133	+	-575.4	-573.868	0.0801067	0.858218
335	AM-stephen-SC_DN12116_c0_g1_i1.p1	150	0.163	+	-675.278	-673.881	0.0945183	0.858218
348	AM-stephen-SC_DN12153_c0_g1_i1.p1	111	0.462	+	-512.913	-511.384	0.0803509	0.858218
384	AM-stephen-SC_DN12369_c1_g1_i1.p1	312	0.157	+	-1366.35	-1364.96	0.0951723	0.858218
457	AM-stephen-SC_DN12932_c4_g1_i1.p1	112	NA	NA	-462.924	-461.532	0.0952327	0.858218
461	AM-stephen-SC_DN12968_c1_g1_i1.p1	669	0.485	+	-2815.8	-2814.39	0.0940799	0.858218
588	AM-stephen-SC_DN13579_c1_g1_i1.p1	220	0.0307	-	-920.266	-918.757	0.0823678	0.858218
702	AM-stephen-SC_DN13993_c1_g1_i1.p1	35	0.485	+	-206.01	-204.444	0.0767703	0.858218
740	AM-stephen-SC_DN14195_c0_g1_i1.p1	137	0.289	+	-645.292	-643.73	0.0771076	0.858218
820	AM-stephen-SC_DN14517_c1_g2_i1.p1	268	0.473	+	-1179.38	-1177.9	0.0850578	0.858218
824	AM-stephen-SC_DN14522_c0_g1_i1.p1	61	0.285	+	-249.824	-248.422	0.0940882	0.858218
838	AM-stephen-SC_DN14585_c0_g1_i1.p1	44	0.148	+	-184.139	-182.742	0.0946467	0.858218
890	AM-stephen-SC_DN14809_c2_g1_i1.p1	211	0.0736	+	-938.154	-936.615	0.0793405	0.858218
898	AM-stephen-SC_DN14844_c0_g1_i1.p1	175	0.00025	-	-1048.12	-1046.57	0.078602	0.858218
917	AM-stephen-SC_DN14940_c0_g1_i1.p1	193	0.447	+	-805.716	-804.276	0.0897526	0.858218
1047	AM-stephen-SC_DN15361_c4_g1_i1.p1	380	0.031	-	-1696.87	-1695.33	0.0792728	0.858218
1092	AM-stephen-SC_DN15449_c0_g1_i1.p1	533	NA	NA	-2307.32	-2305.93	0.0955898	0.858218
1132	AM-stephen-SC_DN15577_c0_g1_i1.p1	93	0.000537	-	-404.032	-402.556	0.0857186	0.858218
1143	AM-stephen-SC_DN15622_c0_g2_i1.p1	174	0.439	+	-846.332	-844.939	0.0951089	0.858218
1167	AM-stephen-SC_DN1568_c0_g1_i1.p1	185	0.319	+	-895.28	-893.782	0.0833988	0.858218
1205	AM-stephen-SC_DN15792_c0_g1_i1.p1	202	0.00469	-	-1094.23	-1092.75	0.0858529	0.858218
1217	AM-stephen-SC_DN15812_c0_g1_i1.p1	153	0.0212	-	-696.142	-694.694	0.0887654	0.858218
1247	AM-stephen-SC_DN15892_c0_g3_i1.p1	602	0.413	+	-2744.54	-2743.11	0.0913843	0.858218
1278	AM-stephen-SC_DN15963_c0_g1_i1.p1	248	NA	NA	-1042.9	-1041.49	0.0924529	0.858218
1301	AM-stephen-SC_DN16013_c0_g1_i1.p1	108	0.00177	-	-571.448	-569.964	0.085008	0.858218
1308	AM-stephen-SC_DN16027_c5_g1_i1.p1	125	0.0551	+	-768.038	-766.644	0.0949998	0.858218
1315	AM-stephen-SC_DN16042_c1_g1_i1.p1	106	0.0313	-	-423.753	-422.363	0.0954096	0.858218
1321	AM-stephen-SC_DN1605_c0_g1_i1.p1	13	0.0299	-	-56.6564	-55.2595	0.094624	0.858218
1517	AM-stephen-SC_DN16349_c0_g1_i1.p1	228	0.472	+	-1019.96	-1018.57	0.0946818	0.858218
1552	AM-stephen-SC_DN16523_c0_g1_i1.p1	159	0.0315	-	-679.775	-678.377	0.0945009	0.858218
1563	AM-stephen-SC_DN16595_c0_g1_i1.p1	217	NA	NA	-994.901	-993.398	0.082931	0.858218
1566	AM-stephen-SC_DN16629_c0_g1_i1.p1	112	0.045	-	-528.417	-526.975	0.0895046	0.858218
1574	AM-stephen-SC_DN16845_c0_g1_i1.p1	34	0.0817	+	-129.241	-127.801	0.0897016	0.858218
1591	AM-stephen-SC_DN17061_c0_g1_i1.p1	265	0.239	+	-1162.93	-1161.42	0.0819805	0.858218
1619	AM-stephen-SC_DN17177_c0_g1_i1.p1	82	0.465	+	-404.41	-402.995	0.0925942	0.858218
1725	AM-stephen-SC_DN18383_c0_g1_i1.p1	184	0.0316	-	-845.398	-844.003	0.0949195	0.858218
1746	AM-stephen-SC_DN18542_c0_g1_i1.p1	50	0.0313	-	-204.046	-202.65	0.0947531	0.858218
1755	AM-stephen-SC_DN18822_c0_g1_i1.p1	115	0.184	+	-549.816	-548.42	0.0947077	0.858218
1763	AM-stephen-SC_DN18861_c0_g1_i1.p1	345	0.481	+	-1513.21	-1511.82	0.0954749	0.858218
1814	AM-stephen-SC_DN19489_c0_g1_i1.p1	160	0.465	+	-645.484	-644.1	0.0961712	0.858218
1913	AM-stephen-SC_DN2450_c0_g1_i1.p1	326	NA	NA	-1352.8	-1351.31	0.0843696	0.858218
1967	AM-stephen-SC_DN4101_c0_g1_i1.p1	151	NA	NA	-1618.41	-1617.03	0.0966185	0.858218
1982	AM-stephen-SC_DN4355_c0_g1_i1.p1	49	0.0556	+	-208.878	-207.496	0.0963754	0.858218
2026	AM-stephen-SC_DN4762_c0_g1_i1.p1	80	0.162	+	-331.588	-330.197	0.0952772	0.858218
2036	AM-stephen-SC_DN498_c0_g1_i1.p1	288	0.0659	+	-1179.52	-1178.03	0.0847961	0.858218
2118	AM-stephen-SC_DN6047_c0_g1_i1.p1	240	0.503	+	-1129.21	-1127.74	0.0867695	0.858218
2173	AM-stephen-SC_DN6383_c0_g1_i1.p1	393	0.027	-	-1708.14	-1706.69	0.08851	0.858218
2185	AM-stephen-SC_DN6519_c0_g2_i1.p1	256	0.0338	-	-1132.83	-1131.44	0.0950227	0.858218
2196	AM-stephen-SC_DN6621_c0_g1_i1.p1	117	0.0315	-	-484.738	-483.23	0.0823867	0.858218
2199	AM-stephen-SC_DN6634_c0_g1_i1.p1	96	0.099	+	-419.522	-418.102	0.0919794	0.858218
2312	AM-stephen-SC_DN8213_c0_g1_i1.p1	90	0.253	+	-413.154	-411.772	0.0964596	0.858218
2317	AM-stephen-SC_DN8262_c0_g1_i1.p1	276	0.471	+	-1164.38	-1162.99	0.0951549	0.858218
2327	AM-stephen-SC_DN8396_c0_g1_i1.p1	140	0.368	+	-626.685	-625.297	0.0957504	0.858218
2435	AM-stephen-SC_DN9260_c0_g1_i1.p1	116	0.451	+	-598.381	-596.99	0.0953549	0.858218
2508	AM-stephen-SC_DN9835_c0_g1_i1.p1	207	0.403	+	-908.271	-906.886	0.0959954	0.858218
2545	stephen-SC_DN10934_c1_g1_i1.p1	158	NA	NA	-617.368	-615.979	0.0955226	0.858218
2593	stephen-SC_DN11735_c0_g1_i1.p1	584	0.442	+	-2860.85	-2859.47	0.0973913	0.858218
2649	stephen-SC_DN12725_c0_g1_i1.p1	166	0.49	+	-724.62	-723.246	0.0973784	0.858218
2663	stephen-SC_DN13187_c1_g1_i1.p1	164	NA	NA	-695.283	-693.822	0.0874109	0.858218
2683	stephen-SC_DN13330_c0_g1_i1.p1	453	0.335	+	-1948.62	-1947.08	0.078597	0.858218
2770	stephen-SC_DN14468_c0_g1_i1.p1	202	0.386	+	-856.207	-854.642	0.0768828	0.858218
2776	stephen-SC_DN14613_c0_g1_i1.p1	136	0.534	+	-550.295	-548.908	0.0958139	0.858218
2796	stephen-SC_DN14852_c0_g1_i1.p1	335	0.48	+	-1586.94	-1585.56	0.0972305	0.858218
2852	stephen-SC_DN15134_c0_g1_i1.p1	543	0.502	+	-2494.06	-2492.55	0.082037	0.858218
2928	stephen-SC_DN15541_c4_g1_i1.p1	244	0.535	+	-1255.82	-1254.35	0.0868018	0.858218
2999	stephen-SC_DN15847_c0_g1_i1.p1	312	0.469	+	-1456.64	-1455.2	0.0892863	0.858218
3028	stephen-SC_DN15983_c0_g1_i1.p1	314	0.00951	-	-1323.02	-1321.61	0.0929924	0.858218
3034	stephen-SC_DN16028_c0_g2_i1.p1	921	0.502	+	-4088.56	-4087.18	0.0962608	0.858218
3048	stephen-SC_DN16115_c3_g1_i1.p1	1006	0.367	+	-4461.6	-4460.15	0.089025	0.858218
3056	stephen-SC_DN16143_c1_g1_i2.p1	527	0.236	+	-2462.79	-2461.27	0.0813383	0.858218
3071	stephen-SC_DN16215_c2_g1_i1.p1	645	0.497	+	-2801.55	-2800.17	0.0968994	0.858218
3107	stephen-SC_DN16368_c0_g1_i1.p1	364	0.23	+	-1544.22	-1542.83	0.0957343	0.858218
3118	stephen-SC_DN16436_c0_g1_i1.p1	453	0.445	+	-1898.02	-1896.62	0.0948579	0.858218
3123	stephen-SC_DN16459_c0_g1_i1.p1	162	NA	NA	-713.874	-712.314	0.0773108	0.858218
3128	stephen-SC_DN16482_c0_g1_i1.p1	104	0.472	+	-442.392	-440.926	0.0869075	0.858218
3131	stephen-SC_DN16498_c0_g1_i1.p1	202	0.418	+	-893.213	-891.81	0.09391	0.858218
3258	stephen-SC_DN17801_c0_g1_i1.p1	288	0.521	+	-1331.63	-1330.23	0.0943459	0.858218
3282	stephen-SC_DN18244_c0_g1_i1.p1	108	NA	NA	-488.441	-487.029	0.0928722	0.858218
3458	stephen-SC_DN3138_c0_g1_i1.p1	108	0.0536	+	-509.482	-508.031	0.0884384	0.858218
3460	stephen-SC_DN3234_c0_g1_i1.p1	309	0.0146	-	-1303.32	-1301.8	0.0817267	0.858218
3487	stephen-SC_DN4450_c0_g1_i1.p1	182	NA	NA	-699.9	-698.511	0.0955309	0.858218
3514	stephen-SC_DN500_c0_g1_i1.p1	160	NA	NA	-665.307	-663.839	0.086645	0.858218
3552	stephen-SC_DN5620_c0_g1_i1.p1	214	0.497	+	-981.83	-980.434	0.0947013	0.858218
3553	stephen-SC_DN5625_c1_g10_i1.p1	129	NA	NA	-556.742	-555.253	0.084337	0.858218
3606	stephen-SC_DN6284_c0_g1_i1.p1	218	0.598	+	-924.406	-922.866	0.0792302	0.858218
3638	stephen-SC_DN6646_c0_g1_i1.p1	137	0.0215	-	-611.596	-610.191	0.0936976	0.858218
3662	stephen-SC_DN7067_c1_g1_i1.p1	151	NA	NA	-596.69	-595.297	0.0950552	0.858218
3685	stephen-SC_DN7760_c0_g1_i1.p1	398	0.416	+	-1756.98	-1755.4	0.0750725	0.858218
3704	stephen-SC_DN79_c0_g1_i1.p1	270	0.0164	-	-1179.58	-1178.04	0.0791301	0.858218
3716	stephen-SC_DN815_c0_g1_i1.p1	880	0.0326	-	-3741.97	-3740.4	0.0763327	0.858218
3794	stephen-SC_DN9795_c2_g1_i1.p1	383	0.23	+	-1714.8	-1713.24	0.0779262	0.858218
3108	stephen-SC_DN16377_c0_g1_i1.p1	618	0.411	+	-2833.45	-2832.07	0.097667	0.858656
1208	AM-stephen-SC_DN15797_c7_g1_i1.p1	184	0.0817	+	-807.577	-806.211	0.0982743	0.859493
1332	AM-stephen-SC_DN16079_c0_g1_i1.p1	296	0.487	+	-1467.2	-1465.84	0.0984412	0.859493
1818	AM-stephen-SC_DN19513_c0_g1_i1.p1	889	0.521	+	-3972.31	-3970.95	0.098226	0.859493
1075	AM-stephen-SC_DN15414_c1_g1_i1.p1	240	NA	NA	-2205.6	-2204.25	0.100055	0.869584
3146	stephen-SC_DN16569_c0_g1_i1.p1	199	0.0482	-	-854.703	-853.349	0.0998753	0.869584
1580	AM-stephen-SC_DN17019_c0_g2_i1.p1	122	0.0344	-	-504.418	-503.075	0.101145	0.872483
2130	AM-stephen-SC_DN6118_c0_g1_i1.p1	325	0.362	+	-1435.69	-1434.35	0.101353	0.872483
2430	AM-stephen-SC_DN9227_c0_g1_i1.p1	99	0.267	+	-406.222	-404.875	0.100752	0.872483
2573	stephen-SC_DN11287_c0_g1_i1.p1	546	0.272	+	-2304.62	-2303.28	0.101537	0.872483
2984	stephen-SC_DN15763_c0_g1_i1.p1	302	0.486	+	-1294.32	-1292.98	0.101242	0.872483
364	AM-stephen-SC_DN12233_c1_g1_i1.p1	57	0.182	+	-260.976	-259.641	0.102294	0.877004
901	AM-stephen-SC_DN14853_c0_g1_i1.p1	420	0.13	+	-1785.27	-1783.94	0.103219	0.877014
2166	AM-stephen-SC_DN6332_c0_g1_i1.p1	111	0.0129	-	-470.009	-468.679	0.1029	0.877014
2820	stephen-SC_DN14988_c0_g1_i1.p1	329	0.513	+	-1505.38	-1504.05	0.103067	0.877014
2987	stephen-SC_DN15768_c1_g1_i1.p2	198	0.331	+	-849.854	-848.527	0.103206	0.877014
76	AM-stephen-SC_DN10551_c0_g1_i1.p1	211	0.517	+	-883.25	-881.927	0.103829	0.88023
906	AM-stephen-SC_DN14884_c1_g1_i1.p1	111	0.3	+	-566.728	-565.41	0.104538	0.883528
2898	stephen-SC_DN15408_c0_g1_i1.p1	196	NA	NA	-821.456	-820.14	0.104683	0.883528
512	AM-stephen-SC_DN13228_c0_g1_i1.p1	375	0.144	+	-1686.05	-1684.74	0.105183	0.883817
2263	AM-stephen-SC_DN7763_c0_g1_i1.p1	69	0.0816	+	-317.015	-315.702	0.105139	0.883817
1042	AM-stephen-SC_DN15338_c1_g1_i1.p1	404	0.5	+	-1931.44	-1930.13	0.105872	0.88569
3786	stephen-SC_DN9476_c0_g2_i1.p1	201	0.337	+	-837.18	-835.872	0.105733	0.88569
1445	AM-stephen-SC_DN16267_c1_g1_i1.p1	504	0.407	+	-2137.31	-2136.01	0.106647	0.886964
1573	AM-stephen-SC_DN16746_c0_g1_i1.p1	74	NA	NA	-334.336	-333.035	0.106725	0.886964
1697	AM-stephen-SC_DN18245_c0_g1_i1.p1	287	0.0286	-	-1261.88	-1260.58	0.106623	0.886964
3547	stephen-SC_DN5570_c0_g1_i1.p1	333	0.307	+	-1439.82	-1438.52	0.107651	0.8927
1933	AM-stephen-SC_DN2578_c0_g1_i1.p1	65	0.0108	-	-287.572	-286.28	0.107886	0.892701
274	AM-stephen-SC_DN11878_c0_g1_i1.p1	122	0.385	+	-601.336	-600.053	0.109149	0.895941
1268	AM-stephen-SC_DN15942_c0_g1_i1.p1	215	0.35	+	-1078.44	-1077.17	0.1104	0.895941
1287	AM-stephen-SC_DN15990_c0_g2_i1.p1	92	0.427	+	-455.561	-454.284	0.109935	0.895941
1696	AM-stephen-SC_DN18243_c0_g1_i1.p1	229	0.292	+	-1020.66	-1019.39	0.110232	0.895941
1780	AM-stephen-SC_DN18963_c0_g1_i1.p1	224	0.405	+	-1002.29	-1001.01	0.109764	0.895941
2506	AM-stephen-SC_DN9812_c0_g1_i1.p1	135	0.0414	-	-610.128	-608.849	0.109797	0.895941
2613	stephen-SC_DN12086_c0_g1_i1.p1	429	0.148	+	-1836.48	-1835.2	0.110021	0.895941
2810	stephen-SC_DN14943_c0_g1_i1.p1	490	0.477	+	-2122.97	-2121.69	0.109186	0.895941
3173	stephen-SC_DN17005_c0_g1_i1.p1	445	0.471	+	-1906.16	-1904.89	0.109961	0.895941
36	AM-stephen-SC_DN10280_c3_g1_i1.p1	223	0.0311	-	-1054.05	-1052.97	0.141757	0.899442
114	AM-stephen-SC_DN10971_c0_g1_i1.p1	474	0.0435	-	-2069.21	-2068.01	0.12111	0.899442
131	AM-stephen-SC_DN11065_c1_g1_i1.p1	156	0.507	+	-1390.93	-1389.69	0.115617	0.899442
174	AM-stephen-SC_DN11329_c0_g1_i1.p1	201	0.503	+	-957.892	-956.704	0.123355	0.899442
221	AM-stephen-SC_DN11656_c0_g1_i1.p1	246	0.0317	-	-1059.45	-1058.32	0.131996	0.899442
230	AM-stephen-SC_DN11684_c3_g1_i1.p1	169	NA	NA	-742.947	-741.853	0.139041	0.899442
250	AM-stephen-SC_DN11764_c0_g1_i1.p1	92	0.0199	-	-419.418	-418.269	0.129587	0.899442
282	AM-stephen-SC_DN11906_c0_g1_i1.p1	212	0.0821	+	-1050.25	-1049.08	0.125697	0.899442
325	AM-stephen-SC_DN12091_c0_g1_i1.p1	252	0.0313	-	-1054.24	-1053.01	0.117915	0.899442
345	AM-stephen-SC_DN12133_c0_g1_i1.p1	133	0.356	+	-645.817	-644.692	0.133567	0.899442
375	AM-stephen-SC_DN12314_c0_g1_i1.p1	237	0.0212	-	-1025.44	-1024.3	0.130422	0.899442
378	AM-stephen-SC_DN12332_c0_g1_i1.p1	121	0.47	+	-554.597	-553.495	0.137678	0.899442
463	AM-stephen-SC_DN12984_c4_g1_i1.p1	98	NA	NA	-424.922	-423.796	0.133411	0.899442
472	AM-stephen-SC_DN13028_c0_g1_i1.p1	270	0.466	+	-1250.45	-1249.27	0.123892	0.899442
567	AM-stephen-SC_DN13466_c0_g1_i1.p1	163	0.465	+	-734.528	-733.386	0.130677	0.899442
570	AM-stephen-SC_DN13476_c1_g1_i1.p1	102	0.00862	-	-442.427	-441.308	0.134705	0.899442
585	AM-stephen-SC_DN13567_c0_g1_i1.p1	205	0.136	+	-1132.9	-1131.79	0.136773	0.899442
625	AM-stephen-SC_DN13711_c0_g1_i1.p1	310	0.475	+	-1453.03	-1451.85	0.124493	0.899442
635	AM-stephen-SC_DN13751_c0_g1_i1.p1	270	0.501	+	-1318.2	-1316.99	0.120562	0.899442
645	AM-stephen-SC_DN13774_c0_g1_i1.p1	221	0.235	+	-976.662	-975.476	0.123647	0.899442
686	AM-stephen-SC_DN13938_c1_g1_i1.p1	270	0.034	-	-1142.31	-1141.22	0.1393	0.899442
722	AM-stephen-SC_DN14095_c0_g1_i1.p1	108	0.0294	-	-460.902	-459.786	0.135323	0.899442
743	AM-stephen-SC_DN14204_c1_g1_i1.p1	356	0.517	+	-1640.13	-1639.01	0.133099	0.899442
752	AM-stephen-SC_DN14245_c0_g1_i1.p1	872	0.0989	+	-3892.4	-3891.16	0.115357	0.899442
781	AM-stephen-SC_DN14381_c1_g1_i1.p1	300	0.54	+	-1329.21	-1328.13	0.141212	0.899442
783	AM-stephen-SC_DN14389_c0_g1_i1.p1	310	0.512	+	-1385.67	-1384.45	0.117285	0.899442
786	AM-stephen-SC_DN14400_c0_g1_i1.p1	122	0.569	+	-494.502	-493.382	0.134436	0.899442
795	AM-stephen-SC_DN14433_c1_g1_i1.p1	28	0.0147	-	-206.186	-205.084	0.137603	0.899442
800	AM-stephen-SC_DN14450_c0_g1_i1.p1	38	0.347	+	-199.994	-198.779	0.119041	0.899442
810	AM-stephen-SC_DN14475_c0_g1_i1.p1	236	0.2	+	-1001.43	-1000.3	0.132917	0.899442
818	AM-stephen-SC_DN14504_c0_g1_i1.p1	207	0.0336	-	-1003.61	-1002.53	0.14227	0.899442
826	AM-stephen-SC_DN14526_c3_g1_i1.p1	75	NA	NA	-330.336	-329.25	0.140536	0.899442
893	AM-stephen-SC_DN14814_c0_g1_i1.p1	263	0.478	+	-1190.07	-1188.84	0.117355	0.899442
913	AM-stephen-SC_DN14929_c0_g1_i1.p1	121	0.243	+	-524.389	-523.269	0.134451	0.899442
968	AM-stephen-SC_DN15112_c1_g1_i1.p1	189	0.519	+	-924.544	-923.433	0.136105	0.899442
976	AM-stephen-SC_DN15137_c0_g1_i1.p1	134	0.0829	+	-703.075	-701.904	0.12593	0.899442
988	AM-stephen-SC_DN15197_c1_g1_i1.p1	79	0.0312	-	-375.145	-373.947	0.121661	0.899442
1044	AM-stephen-SC_DN15349_c1_g1_i1.p1	123	0.0323	-	-700.917	-699.683	0.116161	0.899442
1045	AM-stephen-SC_DN15355_c0_g2_i3.p1	1226	0.216	+	-5106	-5104.92	0.140716	0.899442
1046	AM-stephen-SC_DN15361_c2_g1_i1.p1	292	0.0122	-	-1373.99	-1372.85	0.132462	0.899442
1118	AM-stephen-SC_DN15535_c0_g1_i1.p1	242	NA	NA	-1046.53	-1045.41	0.134926	0.899442
1123	AM-stephen-SC_DN15544_c1_g1_i1.p1	384	0.485	+	-1862.6	-1861.35	0.113381	0.899442
1136	AM-stephen-SC_DN15602_c0_g1_i1.p1	234	0.0383	-	-1066.18	-1065.09	0.139657	0.899442
1191	AM-stephen-SC_DN15753_c0_g1_i1.p1	331	NA	NA	-2339.77	-2338.59	0.123631	0.899442
1244	AM-stephen-SC_DN15885_c0_g1_i1.p1	421	0.45	+	-1773.34	-1772.26	0.140582	0.899442
1253	AM-stephen-SC_DN15902_c2_g1_i1.p1	172	0.034	-	-806.162	-805.005	0.128309	0.899442
1277	AM-stephen-SC_DN15960_c0_g1_i3.p1	306	0.011	-	-2815.53	-2814.27	0.113245	0.899442
1282	AM-stephen-SC_DN15975_c0_g1_i1.p1	272	0.53	+	-1171.17	-1170.01	0.128582	0.899442
1289	AM-stephen-SC_DN15992_c1_g1_i1.p1	345	0.274	+	-1693.99	-1692.76	0.116191	0.899442
1305	AM-stephen-SC_DN16021_c1_g1_i1.p1	731	0.486	+	-3314.82	-3313.75	0.143134	0.899442
1314	AM-stephen-SC_DN16040_c0_g2_i1.p1	199	0.471	+	-944.007	-942.776	0.116751	0.899442
1320	AM-stephen-SC_DN16056_c0_g2_i1.p1	464	0.496	+	-2071.71	-2070.61	0.138698	0.899442
1346	AM-stephen-SC_DN16108_c0_g1_i1.p1	45	0.0283	-	-368.627	-367.553	0.142735	0.899442
1347	AM-stephen-SC_DN16110_c0_g2_i1.p1	259	0.18	+	-1269.58	-1268.4	0.12386	0.899442
1361	AM-stephen-SC_DN16128_c0_g3_i1.p1	237	0.512	+	-1015.53	-1014.3	0.116831	0.899442
1393	AM-stephen-SC_DN16188_c0_g1_i1.p1	687	0.33	+	-2945.99	-2944.85	0.131565	0.899442
1410	AM-stephen-SC_DN16217_c8_g1_i1.p1	363	0.448	+	-1746.09	-1744.97	0.133758	0.899442
1413	AM-stephen-SC_DN16219_c6_g1_i1.p1	129	0.472	+	-702.895	-701.82	0.142613	0.899442
1441	AM-stephen-SC_DN16256_c1_g1_i1.p1	208	0.0107	-	-916.364	-915.212	0.129002	0.899442
1455	AM-stephen-SC_DN16280_c8_g1_i1.p1	85	0.0328	-	-386.494	-385.379	0.135436	0.899442
1478	AM-stephen-SC_DN16307_c5_g1_i1.p1	141	0.475	+	-667.857	-666.787	0.143378	0.899442
1524	AM-stephen-SC_DN16391_c0_g1_i1.p1	246	0.233	+	-1102.75	-1101.68	0.143513	0.899442
1536	AM-stephen-SC_DN16453_c0_g1_i1.p1	301	0.526	+	-1368.71	-1367.5	0.118503	0.899442
1557	AM-stephen-SC_DN16550_c0_g1_i1.p1	162	0.285	+	-772.556	-771.316	0.115242	0.899442
1578	AM-stephen-SC_DN17015_c0_g1_i1.p1	313	0.312	+	-1346	-1344.84	0.127721	0.899442
1625	AM-stephen-SC_DN17213_c0_g1_i1.p1	430	0.152	+	-2060.67	-2059.52	0.12973	0.899442
1672	AM-stephen-SC_DN17800_c0_g1_i1.p1	163	0.0145	-	-679.64	-678.513	0.133379	0.899442
1711	AM-stephen-SC_DN18308_c0_g1_i1.p1	262	0.304	+	-1114.2	-1113.06	0.131368	0.899442
1721	AM-stephen-SC_DN18359_c0_g1_i1.p1	233	0.0359	-	-1094.98	-1093.82	0.12831	0.899442
1825	AM-stephen-SC_DN19540_c0_g1_i1.p1	332	0.52	+	-1389.22	-1388.03	0.122714	0.899442
1865	AM-stephen-SC_DN19762_c0_g1_i1.p1	233	NA	NA	-1016.8	-1015.58	0.118116	0.899442
2032	AM-stephen-SC_DN4958_c0_g1_i1.p1	279	0.0393	-	-1236.2	-1235.03	0.1265	0.899442
2052	AM-stephen-SC_DN5237_c0_g1_i1.p1	163	0.451	+	-614.223	-612.964	0.112505	0.899442
2081	AM-stephen-SC_DN5551_c1_g1_i1.p1	243	0.372	+	-1062.78	-1061.58	0.122313	0.899442
2149	AM-stephen-SC_DN6245_c0_g2_i1.p1	198	0.188	+	-921.861	-920.79	0.143273	0.899442
2163	AM-stephen-SC_DN6312_c0_g1_i1.p1	220	0.442	+	-961.04	-959.969	0.143293	0.899442
2214	AM-stephen-SC_DN6791_c0_g1_i1.p1	120	0.162	+	-545.502	-544.321	0.124412	0.899442
2219	AM-stephen-SC_DN6853_c0_g1_i1.p1	86	0.12	+	-387.962	-386.815	0.129959	0.899442
2222	AM-stephen-SC_DN6874_c0_g1_i1.p1	102	NA	NA	-456.971	-455.831	0.130967	0.899442
2244	AM-stephen-SC_DN7526_c0_g1_i1.p1	258	0.119	+	-1070.38	-1069.26	0.135161	0.899442
2245	AM-stephen-SC_DN7531_c0_g1_i1.p1	229	0.506	+	-1158.43	-1157.21	0.118893	0.899442
2296	AM-stephen-SC_DN8062_c0_g1_i1.p1	447	0.195	+	-1813.02	-1811.84	0.124433	0.899442
2354	AM-stephen-SC_DN8521_c1_g1_i1.p1	68	0.323	+	-287.117	-286.002	0.135278	0.899442
2400	AM-stephen-SC_DN9009_c1_g1_i1.p1	173	0.0339	-	-723.319	-722.174	0.13018	0.899442
2414	AM-stephen-SC_DN9078_c2_g1_i1.p1	94	0.265	+	-399.765	-398.653	0.135965	0.899442
2421	AM-stephen-SC_DN9145_c0_g1_i1.p1	21	0.616	+	-107.171	-106.059	0.135864	0.899442
2459	AM-stephen-SC_DN9385_c0_g1_i1.p1	168	0.0298	-	-705.877	-704.76	0.134868	0.899442
2492	AM-stephen-SC_DN9625_c2_g1_i1.p1	300	0.0332	-	-1354.63	-1353.54	0.139796	0.899442
2513	AM-stephen-SC_DN988_c1_g1_i1.p1	270	0.00615	-	-1151.79	-1150.61	0.124333	0.899442
2529	stephen-SC_DN10216_c0_g1_i2.p1	390	0.422	+	-1591.49	-1590.4	0.139184	0.899442
2550	stephen-SC_DN10979_c0_g1_i1.p1	445	0.441	+	-2157.72	-2156.65	0.141934	0.899442
2587	stephen-SC_DN11679_c0_g1_i1.p1	247	0.184	+	-1120.82	-1119.73	0.139334	0.899442
2605	stephen-SC_DN11964_c0_g1_i1.p1	154	NA	NA	-678.121	-676.936	0.123679	0.899442
2638	stephen-SC_DN12521_c0_g1_i1.p1	426	0.123	+	-1900.6	-1899.46	0.130651	0.899442
2650	stephen-SC_DN12733_c0_g1_i1.p1	364	0.383	+	-1533.05	-1531.81	0.116289	0.899442
2657	stephen-SC_DN12955_c0_g5_i1.p1	307	0.535	+	-1388.51	-1387.44	0.142835	0.899442
2661	stephen-SC_DN13148_c0_g1_i1.p1	459	0.027	-	-1917.17	-1916.08	0.138065	0.899442
2669	stephen-SC_DN13241_c0_g1_i1.p1	414	0.476	+	-1979.11	-1977.91	0.121113	0.899442
2678	stephen-SC_DN13295_c0_g1_i1.p1	114	0.468	+	-581.664	-580.414	0.113877	0.899442
2693	stephen-SC_DN13431_c1_g1_i1.p1	254	0.0325	-	-1035.92	-1034.7	0.117878	0.899442
2748	stephen-SC_DN14060_c0_g1_i1.p1	402	0.45	+	-1708.6	-1707.44	0.126906	0.899442
2763	stephen-SC_DN14397_c0_g1_i1.p1	239	0.511	+	-1313.24	-1312.03	0.120156	0.899442
2799	stephen-SC_DN14894_c0_g1_i1.p1	679	0.0307	-	-2898.93	-2897.74	0.121977	0.899442
2811	stephen-SC_DN14946_c0_g1_i1.p1	234	0.266	+	-1019.16	-1018.07	0.139226	0.899442
2838	stephen-SC_DN15067_c0_g1_i1.p1	449	0.508	+	-2023.17	-2021.97	0.121883	0.899442
2866	stephen-SC_DN15207_c0_g1_i1.p1	242	0.468	+	-1087.98	-1086.88	0.139477	0.899442
2887	stephen-SC_DN15344_c0_g1_i1.p1	727	0.177	+	-3078.91	-3077.82	0.140538	0.899442
2895	stephen-SC_DN15386_c0_g1_i1.p1	354	0.125	+	-1543.01	-1541.89	0.134825	0.899442
2920	stephen-SC_DN15500_c0_g1_i1.p1	285	0.485	+	-1227.82	-1226.65	0.126977	0.899442
2923	stephen-SC_DN15503_c0_g1_i1.p1	158	0.417	+	-689.736	-688.543	0.122385	0.899442
2931	stephen-SC_DN15556_c0_g1_i1.p1	396	0.496	+	-1758.81	-1757.63	0.123887	0.899442
2952	stephen-SC_DN15640_c0_g1_i1.p1	380	0.49	+	-1737.15	-1736.01	0.130679	0.899442
2976	stephen-SC_DN15737_c0_g1_i1.p1	436	0.459	+	-2060.57	-2059.45	0.134084	0.899442
3060	stephen-SC_DN16162_c0_g1_i1.p1	1954	0.0102	-	-8960.97	-8959.77	0.121101	0.899442
3063	stephen-SC_DN16172_c0_g2_i1.p1	540	0.467	+	-2564	-2562.82	0.124688	0.899442
3109	stephen-SC_DN16384_c0_g1_i1.p1	247	0.229	+	-1177.04	-1175.78	0.113265	0.899442
3135	stephen-SC_DN16510_c0_g1_i1.p1	252	0.244	+	-1095.41	-1094.34	0.143261	0.899442
3148	stephen-SC_DN16578_c0_g1_i1.p1	206	0.252	+	-934.513	-933.287	0.11741	0.899442
3163	stephen-SC_DN168_c0_g1_i1.p1	290	0.379	+	-1239.5	-1238.41	0.139989	0.899442
3194	stephen-SC_DN17116_c0_g1_i1.p1	188	0.484	+	-798.289	-797.06	0.116969	0.899442
3227	stephen-SC_DN17649_c0_g1_i1.p1	266	0.000214	-	-1132.77	-1131.54	0.11673	0.899442
3253	stephen-SC_DN17758_c0_g1_i1.p1	207	0.00804	-	-918.202	-917.016	0.123481	0.899442
3263	stephen-SC_DN17845_c0_g1_i1.p1	156	0.458	+	-727.772	-726.52	0.113552	0.899442
3299	stephen-SC_DN18348_c0_g1_i1.p1	275	0.3	+	-1342.71	-1341.56	0.13004	0.899442
3323	stephen-SC_DN18463_c0_g1_i1.p1	155	0.0334	-	-676.357	-675.134	0.117898	0.899442
3349	stephen-SC_DN18863_c0_g1_i1.p1	174	0.53	+	-735.876	-734.765	0.136165	0.899442
3378	stephen-SC_DN19146_c0_g1_i1.p1	117	0.0674	+	-570.12	-568.858	0.112135	0.899442
3385	stephen-SC_DN19464_c0_g1_i1.p1	277	NA	NA	-1193.03	-1191.85	0.124329	0.899442
3419	stephen-SC_DN1994_c0_g1_i1.p1	189	0.0326	-	-835.975	-834.894	0.14161	0.899442
3498	stephen-SC_DN4560_c0_g1_i1.p1	262	0.0175	-	-1234.27	-1233.06	0.119136	0.899442
3536	stephen-SC_DN5407_c0_g1_i1.p1	612	0.295	+	-2773.04	-2771.96	0.141575	0.899442
3554	stephen-SC_DN562_c0_g1_i1.p1	243	0.0617	+	-1058.14	-1056.94	0.122098	0.899442
3612	stephen-SC_DN6362_c0_g1_i1.p1	309	0.0305	-	-1316.57	-1315.39	0.124026	0.899442
3682	stephen-SC_DN7737_c0_g2_i1.p1	274	0.508	+	-1210.3	-1209.2	0.136532	0.899442
3727	stephen-SC_DN8406_c0_g1_i1.p1	100	0.402	+	-510.389	-509.284	0.137065	0.899442
3785	stephen-SC_DN9475_c0_g1_i1.p1	279	NA	NA	-1276.46	-1275.23	0.115734	0.899442
3788	stephen-SC_DN9495_c0_g1_i1.p1	288	0.492	+	-1235.37	-1234.28	0.139146	0.899442
3790	stephen-SC_DN9504_c0_g1_i1.p1	173	0.148	+	-842	-840.773	0.117288	0.899442
1907	AM-stephen-SC_DN2379_c0_g1_i1.p1	188	0.0393	-	-869.737	-868.669	0.143842	0.900023
3698	stephen-SC_DN7886_c0_g1_i1.p1	603	0.0932	+	-2541.3	-2540.23	0.144608	0.903327
12	AM-stephen-SC_DN10134_c0_g1_i1.p1	458	0.0349	-	-1979.71	-1978.86	0.191889	0.903984
27	AM-stephen-SC_DN10250_c1_g1_i1.p1	404	0.491	+	-1843.76	-1842.95	0.203281	0.903984
40	AM-stephen-SC_DN10302_c0_g1_i1.p1	167	0.0302	-	-759.579	-758.691	0.182652	0.903984
60	AM-stephen-SC_DN10465_c0_g1_i1.p1	214	0.459	+	-952.878	-952.082	0.207022	0.903984
64	AM-stephen-SC_DN10486_c0_g1_i1.p1	541	0.352	+	-2314.98	-2314.12	0.189634	0.903984
69	AM-stephen-SC_DN10509_c0_g1_i1.p1	90	0.0342	-	-402.706	-401.872	0.196552	0.903984
99	AM-stephen-SC_DN10866_c0_g1_i1.p1	425	0.502	+	-2007.06	-2006.17	0.180833	0.903984
103	AM-stephen-SC_DN10892_c2_g1_i1.p1	160	0.17	+	-657.05	-656.253	0.20672	0.903984
106	AM-stephen-SC_DN10900_c2_g1_i1.p1	117	NA	NA	-479.76	-478.899	0.1894	0.903984
150	AM-stephen-SC_DN11210_c0_g1_i1.p1	135	0.0284	-	-579.233	-578.341	0.181616	0.903984
153	AM-stephen-SC_DN11228_c1_g1_i1.p1	146	0.0301	-	-614.856	-614.06	0.207007	0.903984
154	AM-stephen-SC_DN11234_c1_g1_i1.p1	83	0.549	+	-362.893	-361.918	0.162566	0.903984
163	AM-stephen-SC_DN11274_c1_g1_i1.p1	121	0.0538	+	-526.175	-525.379	0.206965	0.903984
190	AM-stephen-SC_DN11437_c0_g1_i1.p1	141	0.247	+	-708.451	-707.475	0.162217	0.903984
199	AM-stephen-SC_DN11531_c0_g1_i1.p1	82	NA	NA	-347.383	-346.523	0.189649	0.903984
208	AM-stephen-SC_DN11600_c0_g2_i1.p1	176	0.00731	-	-751.084	-750.116	0.164095	0.903984
220	AM-stephen-SC_DN11654_c0_g1_i1.p1	210	0.504	+	-912.726	-911.773	0.167259	0.903984
233	AM-stephen-SC_DN11688_c0_g1_i1.p1	298	0.21	+	-1253.33	-1252.38	0.168654	0.903984
236	AM-stephen-SC_DN11708_c0_g1_i1.p1	188	0.505	+	-910.262	-909.454	0.203702	0.903984
259	AM-stephen-SC_DN11798_c1_g1_i1.p1	238	0.163	+	-1201.32	-1200.4	0.174424	0.903984
266	AM-stephen-SC_DN11837_c0_g1_i1.p1	96	0.407	+	-442.715	-441.859	0.190838	0.903984
297	AM-stephen-SC_DN11969_c0_g1_i1.p1	8	0.467	+	-49.7436	-48.8496	0.181191	0.903984
301	AM-stephen-SC_DN11978_c0_g1_i1.p1	573	NA	NA	-2584.31	-2583.4	0.177211	0.903984
303	AM-stephen-SC_DN11988_c1_g1_i1.p1	30	0.38	+	-113.807	-112.973	0.196653	0.903984
321	AM-stephen-SC_DN12080_c1_g1_i1.p1	70	0.000401	-	-326.72	-325.918	0.205388	0.903984
326	AM-stephen-SC_DN12092_c0_g1_i1.p1	187	0.0843	+	-778.653	-777.793	0.189556	0.903984
329	AM-stephen-SC_DN12106_c2_g1_i1.p1	158	0.119	+	-667.532	-666.737	0.207145	0.903984
331	AM-stephen-SC_DN12111_c0_g1_i1.p1	95	0.00925	-	-517.208	-516.365	0.19414	0.903984
337	AM-stephen-SC_DN12121_c0_g1_i1.p1	287	0.469	+	-1291.81	-1290.85	0.166458	0.903984
344	AM-stephen-SC_DN12130_c0_g1_i1.p1	179	NA	NA	-775.785	-774.89	0.180789	0.903984
366	AM-stephen-SC_DN12242_c1_g1_i1.p1	86	NA	NA	-363.057	-362.19	0.187942	0.903984
387	AM-stephen-SC_DN12408_c0_g1_i1.p1	101	0.111	+	-419.344	-418.483	0.18933	0.903984
400	AM-stephen-SC_DN12503_c0_g1_i1.p1	105	0.0403	-	-452.588	-451.619	0.163892	0.903984
410	AM-stephen-SC_DN12562_c0_g1_i1.p1	77	0.0357	-	-317.447	-316.614	0.197	0.903984
482	AM-stephen-SC_DN13092_c1_g1_i1.p1	325	0.256	+	-1422.61	-1421.63	0.16138	0.903984
507	AM-stephen-SC_DN13206_c0_g1_i1.p1	465	0.431	+	-1971.26	-1970.3	0.165053	0.903984
518	AM-stephen-SC_DN13257_c0_g2_i1.p1	223	0.00512	-	-924.6	-923.737	0.189042	0.903984
531	AM-stephen-SC_DN13302_c0_g1_i1.p1	140	0.029	-	-776.212	-775.383	0.197764	0.903984
573	AM-stephen-SC_DN13495_c1_g1_i1.p1	144	0.543	+	-705.547	-704.694	0.191546	0.903984
583	AM-stephen-SC_DN13558_c1_g1_i1.p1	218	0.199	+	-935.559	-934.718	0.194767	0.903984
593	AM-stephen-SC_DN13597_c0_g2_i1.p1	676	0.474	+	-2907.52	-2906.66	0.190669	0.903984
620	AM-stephen-SC_DN13684_c1_g1_i1.p1	130	0.0318	-	-522.855	-522.06	0.207491	0.903984
632	AM-stephen-SC_DN13738_c0_g1_i1.p1	62	0.0281	-	-272.409	-271.542	0.188007	0.903984
698	AM-stephen-SC_DN13980_c0_g1_i1.p1	629	0.13	+	-2698.73	-2697.87	0.191231	0.903984
738	AM-stephen-SC_DN14183_c0_g1_i1.p1	131	0.000675	-	-636.346	-635.341	0.156156	0.903984
747	AM-stephen-SC_DN14225_c2_g1_i1.p1	275	0.0671	+	-1128.87	-1128	0.187351	0.903984
762	AM-stephen-SC_DN14294_c1_g1_i1.p1	66	0.542	+	-318.186	-317.329	0.190337	0.903984
763	AM-stephen-SC_DN14301_c1_g1_i1.p1	347	0.206	+	-1443.27	-1442.38	0.182182	0.903984
799	AM-stephen-SC_DN14447_c0_g1_i1.p1	207	0.51	+	-1078.57	-1077.76	0.202764	0.903984
827	AM-stephen-SC_DN14533_c5_g1_i1.p1	146	0.0225	-	-642.758	-641.882	0.185636	0.903984
845	AM-stephen-SC_DN14633_c1_g1_i1.p1	257	0.436	+	-1171.61	-1170.67	0.169938	0.903984
857	AM-stephen-SC_DN14666_c0_g1_i1.p1	130	0.092	+	-569.629	-568.792	0.195749	0.903984
879	AM-stephen-SC_DN14752_c1_g1_i1.p1	259	0.0938	+	-1106.53	-1105.72	0.20216	0.903984
892	AM-stephen-SC_DN14813_c0_g1_i1.p1	375	0.511	+	-1609.97	-1608.94	0.151813	0.903984
899	AM-stephen-SC_DN14849_c0_g1_i1.p1	396	0.505	+	-1695.09	-1694.23	0.18964	0.903984
921	AM-stephen-SC_DN14953_c0_g1_i1.p1	387	0.248	+	-1762.47	-1761.62	0.192943	0.903984
924	AM-stephen-SC_DN14957_c0_g1_i1.p1	68	0.143	+	-308.631	-307.583	0.14772	0.903984
952	AM-stephen-SC_DN15054_c0_g1_i1.p1	347	0.436	+	-1519.95	-1519.02	0.173988	0.903984
965	AM-stephen-SC_DN15106_c0_g1_i1.p1	37	0.000341	-	-156.242	-155.409	0.196603	0.903984
966	AM-stephen-SC_DN15107_c0_g1_i1.p1	244	0.464	+	-1034.15	-1033.26	0.181386	0.903984
1040	AM-stephen-SC_DN15331_c2_g1_i1.p1	137	0.448	+	-570.627	-569.763	0.188635	0.903984
1095	AM-stephen-SC_DN15468_c0_g1_i1.p1	331	0.5	+	-1468.62	-1467.68	0.170376	0.903984
1101	AM-stephen-SC_DN15481_c0_g1_i1.p1	719	0.444	+	-3008.09	-3007.29	0.207086	0.903984
1115	AM-stephen-SC_DN15523_c0_g3_i1.p1	299	0.269	+	-1309.79	-1308.96	0.196108	0.903984
1148	AM-stephen-SC_DN15644_c0_g2_i1.p1	309	0.323	+	-1387.44	-1386.43	0.156905	0.903984
1158	AM-stephen-SC_DN15675_c1_g2_i1.p1	326	0.0581	+	-1347.54	-1346.7	0.194956	0.903984
1184	AM-stephen-SC_DN15734_c0_g2_i1.p1	206	0.468	+	-1070.98	-1070.02	0.167771	0.903984
1202	AM-stephen-SC_DN15789_c0_g1_i1.p1	590	0.0695	+	-3653.78	-3652.92	0.188774	0.903984
1218	AM-stephen-SC_DN15813_c1_g1_i1.p1	177	0.472	+	-894.697	-893.65	0.147917	0.903984
1223	AM-stephen-SC_DN15826_c0_g1_i1.p1	80	0.0456	-	-341.505	-340.643	0.188987	0.903984
1231	AM-stephen-SC_DN15856_c2_g1_i1.p1	194	0.03	-	-872.205	-871.302	0.179101	0.903984
1263	AM-stephen-SC_DN15927_c1_g1_i1.p1	537	0.465	+	-2427.97	-2427.18	0.208408	0.903984
1264	AM-stephen-SC_DN15930_c0_g1_i1.p1	117	0.52	+	-466.329	-465.284	0.148178	0.903984
1265	AM-stephen-SC_DN15934_c0_g1_i1.p1	1902	0.497	+	-8455.01	-8454.01	0.158532	0.903984
1341	AM-stephen-SC_DN16102_c2_g2_i1.p1	171	0.519	+	-823.952	-823.08	0.186662	0.903984
1356	AM-stephen-SC_DN16124_c10_g1_i1.p1	128	0.0144	-	-1049.62	-1048.61	0.156333	0.903984
1357	AM-stephen-SC_DN16124_c7_g2_i1.p1	196	0.479	+	-921.503	-920.624	0.185034	0.903984
1358	AM-stephen-SC_DN16126_c0_g1_i1.p1	116	0.151	+	-521.334	-520.513	0.199959	0.903984
1374	AM-stephen-SC_DN16146_c7_g2_i1.p1	121	NA	NA	-1010.68	-1009.79	0.181408	0.903984
1404	AM-stephen-SC_DN1620_c0_g1_i1.p1	105	0.0305	-	-450.228	-449.365	0.188764	0.903984
1409	AM-stephen-SC_DN16217_c7_g1_i1.p1	236	0.00266	-	-994.625	-993.66	0.164701	0.903984
1436	AM-stephen-SC_DN16252_c2_g2_i1.p1	147	0.388	+	-671.976	-671.079	0.180414	0.903984
1473	AM-stephen-SC_DN16301_c9_g1_i1.p1	296	0.387	+	-2316.46	-2315.66	0.206937	0.903984
1492	AM-stephen-SC_DN16329_c0_g1_i1.p1	212	0.0092	-	-965.272	-964.33	0.169886	0.903984
1505	AM-stephen-SC_DN16339_c11_g1_i1.p1	131	0.437	+	-535.628	-534.831	0.206659	0.903984
1509	AM-stephen-SC_DN16340_c18_g1_i1.p1	345	0.457	+	-1400.65	-1399.85	0.20754	0.903984
1518	AM-stephen-SC_DN16352_c0_g1_i1.p1	287	0.175	+	-1247.66	-1246.62	0.148232	0.903984
1546	AM-stephen-SC_DN16489_c0_g1_i1.p1	324	0.434	+	-1446.65	-1445.73	0.175419	0.903984
1548	AM-stephen-SC_DN16495_c0_g1_i1.p1	285	0.539	+	-1346.67	-1345.64	0.151804	0.903984
1571	AM-stephen-SC_DN16677_c0_g1_i1.p1	110	NA	NA	-486.96	-485.978	0.161269	0.903984
1599	AM-stephen-SC_DN17085_c0_g1_i1.p1	200	0.427	+	-853.201	-852.369	0.197176	0.903984
1608	AM-stephen-SC_DN17132_c0_g1_i1.p1	315	0.0122	-	-1344.97	-1344.06	0.176597	0.903984
1614	AM-stephen-SC_DN17147_c0_g2_i1.p1	167	0.592	+	-709.691	-708.729	0.165451	0.903984
1622	AM-stephen-SC_DN17199_c0_g1_i1.p1	152	0.364	+	-681.604	-680.606	0.157722	0.903984
1636	AM-stephen-SC_DN17364_c0_g1_i1.p1	127	NA	NA	-534.721	-533.858	0.188868	0.903984
1659	AM-stephen-SC_DN17696_c0_g1_i1.p1	103	0.0289	-	-442.268	-441.31	0.166218	0.903984
1664	AM-stephen-SC_DN17725_c0_g1_i1.p1	95	0.277	+	-401.629	-400.768	0.189489	0.903984
1671	AM-stephen-SC_DN1779_c0_g1_i1.p1	125	0.147	+	-540.617	-539.775	0.194466	0.903984
1681	AM-stephen-SC_DN17880_c0_g1_i1.p1	189	0.0576	+	-874.137	-873.264	0.18632	0.903984
1686	AM-stephen-SC_DN17954_c0_g1_i1.p1	117	0.056	+	-526.218	-525.263	0.167107	0.903984
1693	AM-stephen-SC_DN18233_c0_g1_i1.p1	63	0.0315	-	-299.65	-298.64	0.155182	0.903984
1705	AM-stephen-SC_DN18291_c0_g1_i1.p1	251	0.143	+	-1111.21	-1110.17	0.148384	0.903984
1750	AM-stephen-SC_DN18652_c0_g1_i1.p1	121	NA	NA	-532.639	-531.678	0.165678	0.903984
1779	AM-stephen-SC_DN18961_c0_g1_i1.p1	300	0.479	+	-1248.4	-1247.59	0.202808	0.903984
1782	AM-stephen-SC_DN18966_c0_g1_i1.p1	192	0.395	+	-886.144	-885.283	0.189351	0.903984
1785	AM-stephen-SC_DN18985_c1_g1_i1.p1	208	0.0812	+	-896.529	-895.508	0.153108	0.903984
1792	AM-stephen-SC_DN19030_c0_g1_i1.p1	130	0.00727	-	-563.2	-562.319	0.184522	0.903984
1798	AM-stephen-SC_DN19104_c0_g1_i1.p1	117	0.196	+	-571.6	-570.602	0.157594	0.903984
1807	AM-stephen-SC_DN19461_c0_g1_i1.p1	1176	0.478	+	-4969	-4968.2	0.206657	0.903984
1808	AM-stephen-SC_DN19462_c0_g1_i1.p1	867	0.5	+	-3816.6	-3815.79	0.203212	0.903984
1824	AM-stephen-SC_DN19539_c0_g1_i1.p1	149	0.0282	-	-652.581	-651.699	0.184101	0.903984
1828	AM-stephen-SC_DN19551_c0_g1_i1.p1	101	NA	NA	-424.826	-423.952	0.186108	0.903984
1849	AM-stephen-SC_DN19651_c0_g1_i1.p1	177	0.0182	-	-790.721	-789.84	0.184403	0.903984
1864	AM-stephen-SC_DN19725_c0_g1_i1.p1	139	0.291	+	-653.314	-652.375	0.17054	0.903984
1884	AM-stephen-SC_DN206_c0_g1_i1.p1	284	0.0566	+	-1388.83	-1387.91	0.173723	0.903984
1890	AM-stephen-SC_DN2146_c0_g1_i1.p1	140	0.263	+	-599.333	-598.507	0.198583	0.903984
1900	AM-stephen-SC_DN2249_c1_g1_i1.p1	350	0.251	+	-1550.74	-1549.95	0.20874	0.903984
1908	AM-stephen-SC_DN2380_c0_g1_i1.p1	187	0.0348	-	-783.47	-782.674	0.207055	0.903984
1917	AM-stephen-SC_DN2457_c0_g2_i1.p1	132	0.116	+	-552.613	-551.751	0.189385	0.903984
1920	AM-stephen-SC_DN2466_c0_g1_i1.p1	103	0.00659	-	-526.863	-526.038	0.198928	0.903984
1921	AM-stephen-SC_DN2475_c0_g1_i1.p1	201	0.127	+	-921.564	-920.77	0.207587	0.903984
1927	AM-stephen-SC_DN2493_c0_g1_i1.p1	188	0.344	+	-830.421	-829.52	0.179391	0.903984
1943	AM-stephen-SC_DN3170_c0_g1_i1.p1	97	0.484	+	-528.148	-527.244	0.178715	0.903984
1953	AM-stephen-SC_DN3445_c0_g1_i1.p1	63	NA	NA	-283.691	-282.671	0.153289	0.903984
1956	AM-stephen-SC_DN3688_c0_g1_i1.p1	153	0.0758	+	-738.553	-737.623	0.172676	0.903984
1992	AM-stephen-SC_DN4469_c0_g1_i1.p1	446	0.0333	-	-1853.32	-1852.35	0.163536	0.903984
1997	AM-stephen-SC_DN4479_c0_g1_i1.p1	87	NA	NA	-378.096	-377.235	0.189398	0.903984
2012	AM-stephen-SC_DN4579_c0_g1_i1.p1	243	0.0544	+	-1043.22	-1042.4	0.20151	0.903984
2014	AM-stephen-SC_DN4596_c0_g1_i1.p1	91	0.0578	+	-418.248	-417.425	0.199571	0.903984
2031	AM-stephen-SC_DN4945_c0_g1_i1.p1	498	0.329	+	-2129.01	-2128.12	0.18155	0.903984
2042	AM-stephen-SC_DN5087_c0_g1_i1.p1	88	0.0626	+	-403.14	-402.182	0.166241	0.903984
2051	AM-stephen-SC_DN5236_c1_g1_i1.p1	123	0.145	+	-517.551	-516.493	0.145827	0.903984
2061	AM-stephen-SC_DN5374_c0_g1_i1.p1	458	0.477	+	-1924.57	-1923.63	0.170933	0.903984
2068	AM-stephen-SC_DN5446_c0_g1_i1.p1	213	0.13	+	-918.077	-917.276	0.205599	0.903984
2071	AM-stephen-SC_DN5464_c0_g1_i1.p1	396	0.499	+	-1853.85	-1852.84	0.155299	0.903984
2095	AM-stephen-SC_DN566_c0_g1_i1.p1	120	0.000687	-	-522.714	-521.823	0.181745	0.903984
2098	AM-stephen-SC_DN5683_c0_g1_i1.p1	176	0.465	+	-972.588	-971.526	0.145093	0.903984
2107	AM-stephen-SC_DN5919_c0_g1_i1.p1	166	0.0419	-	-812.691	-811.786	0.178481	0.903984
2110	AM-stephen-SC_DN5973_c0_g1_i1.p1	194	0.529	+	-906.936	-905.882	0.146497	0.903984
2121	AM-stephen-SC_DN6054_c0_g1_i1.p1	174	0.0305	-	-724.163	-723.35	0.202344	0.903984
2145	AM-stephen-SC_DN6228_c0_g1_i1.p1	466	0.215	+	-1986.78	-1985.75	0.150787	0.903984
2157	AM-stephen-SC_DN6299_c0_g1_i1.p1	385	0.231	+	-1626.24	-1625.39	0.192441	0.903984
2167	AM-stephen-SC_DN6335_c0_g1_i1.p1	247	0.176	+	-1021.05	-1020.06	0.158943	0.903984
2176	AM-stephen-SC_DN6415_c0_g1_i1.p1	156	NA	NA	-658.231	-657.371	0.189878	0.903984
2190	AM-stephen-SC_DN6570_c0_g1_i1.p1	146	0.00804	-	-607.242	-606.206	0.149982	0.903984
2200	AM-stephen-SC_DN6652_c0_g1_i1.p1	131	0.325	+	-584.889	-583.892	0.158008	0.903984
2288	AM-stephen-SC_DN800_c0_g1_i1.p1	102	0.13	+	-446.168	-445.284	0.183689	0.903984
2290	AM-stephen-SC_DN8023_c0_g1_i1.p1	166	0.227	+	-778.467	-777.414	0.146785	0.903984
2293	AM-stephen-SC_DN8049_c0_g1_i1.p1	165	0.332	+	-715.897	-714.944	0.16739	0.903984
2294	AM-stephen-SC_DN8057_c0_g1_i1.p1	153	0.0324	-	-691.173	-690.254	0.175197	0.903984
2308	AM-stephen-SC_DN8180_c0_g1_i1.p1	127	0.417	+	-544.919	-544.122	0.206721	0.903984
2315	AM-stephen-SC_DN8230_c0_g1_i1.p1	98	0.000676	-	-427.952	-426.97	0.160977	0.903984
2338	AM-stephen-SC_DN8475_c0_g1_i1.p1	242	NA	NA	-993.968	-993.011	0.16642	0.903984
2386	AM-stephen-SC_DN8823_c2_g1_i1.p1	191	0.212	+	-901.529	-900.549	0.161383	0.903984
2401	AM-stephen-SC_DN9015_c0_g1_i1.p1	115	0.0298	-	-506.283	-505.393	0.182159	0.903984
2424	AM-stephen-SC_DN9185_c1_g1_i1.p1	168	0.0377	-	-793.304	-792.468	0.195862	0.903984
2431	AM-stephen-SC_DN9234_c0_g1_i1.p1	104	0.00268	-	-461.001	-460.039	0.16547	0.903984
2434	AM-stephen-SC_DN9250_c1_g1_i1.p1	144	0.518	+	-639.972	-639.163	0.203362	0.903984
2444	AM-stephen-SC_DN9304_c0_g3_i1.p1	350	0.461	+	-1624.7	-1623.84	0.191396	0.903984
2448	AM-stephen-SC_DN931_c0_g1_i1.p1	140	0.0303	-	-583.59	-582.724	0.188066	0.903984
2449	AM-stephen-SC_DN9331_c0_g1_i1.p1	188	0.338	+	-821.277	-820.458	0.200483	0.903984
2458	AM-stephen-SC_DN9381_c0_g1_i1.p1	194	NA	NA	-863.457	-862.55	0.178167	0.903984
2482	AM-stephen-SC_DN94_c0_g1_i1.p1	407	0.0361	-	-1717.05	-1716.25	0.206717	0.903984
2489	AM-stephen-SC_DN95_c0_g1_i1.p1	341	0.472	+	-1585.99	-1585.14	0.19107	0.903984
2496	AM-stephen-SC_DN9659_c2_g1_i1.p1	93	0.675	+	-385.687	-384.828	0.189937	0.903984
2503	AM-stephen-SC_DN9788_c2_g1_i1.p1	153	NA	NA	-640.502	-639.639	0.188871	0.903984
2523	stephen-SC_DN10045_c0_g1_i1.p1	204	0.515	+	-945.46	-944.668	0.208342	0.903984
2530	stephen-SC_DN1024_c0_g1_i1.p1	207	0.4	+	-900.978	-900.049	0.172842	0.903984
2531	stephen-SC_DN10251_c0_g1_i1.p1	211	0.535	+	-935.78	-934.808	0.163324	0.903984
2532	stephen-SC_DN10260_c0_g1_i1.p1	115	0.000423	-	-484.712	-483.854	0.190246	0.903984
2538	stephen-SC_DN1057_c0_g1_i1.p1	185	0.471	+	-794.877	-793.942	0.171567	0.903984
2546	stephen-SC_DN10936_c0_g1_i1.p1	116	0.328	+	-488.543	-487.491	0.146862	0.903984
2556	stephen-SC_DN11112_c0_g1_i1.p1	388	0.0307	-	-1638.34	-1637.53	0.201792	0.903984
2564	stephen-SC_DN11212_c0_g1_i1.p1	317	0.0297	-	-1345.43	-1344.47	0.164755	0.903984
2567	stephen-SC_DN11261_c0_g1_i1.p1	398	0.479	+	-1753.32	-1752.52	0.205974	0.903984
2577	stephen-SC_DN11388_c0_g1_i1.p1	421	0.354	+	-1727.72	-1726.83	0.182177	0.903984
2608	stephen-SC_DN11986_c0_g1_i1.p1	452	0.111	+	-1968.05	-1967.12	0.171467	0.903984
2621	stephen-SC_DN12188_c1_g1_i1.p1	545	0.464	+	-2351.64	-2350.63	0.154861	0.903984
2633	stephen-SC_DN12404_c0_g1_i1.p1	240	0.557	+	-1020.3	-1019.48	0.201373	0.903984
2654	stephen-SC_DN12845_c0_g1_i1.p1	234	0.427	+	-997.027	-996.035	0.158912	0.903984
2656	stephen-SC_DN1292_c0_g1_i1.p1	219	0.522	+	-926.969	-926.078	0.181833	0.903984
2666	stephen-SC_DN13216_c0_g2_i1.p1	147	0.519	+	-699.508	-698.685	0.199627	0.903984
2674	stephen-SC_DN13276_c0_g1_i1.p1	179	0.509	+	-894.591	-893.565	0.151989	0.903984
2691	stephen-SC_DN13429_c0_g1_i1.p1	195	NA	NA	-851.756	-850.943	0.202042	0.903984
2713	stephen-SC_DN13678_c0_g1_i1.p1	273	0.423	+	-1208.5	-1207.62	0.186406	0.903984
2727	stephen-SC_DN13856_c0_g1_i1.p1	63	0.486	+	-281.308	-280.36	0.168589	0.903984
2745	stephen-SC_DN14021_c0_g1_i1.p1	334	0.455	+	-1403.64	-1402.69	0.168805	0.903984
2746	stephen-SC_DN14032_c0_g1_i1.p1	298	0.0932	+	-1309.52	-1308.62	0.178268	0.903984
2753	stephen-SC_DN14173_c0_g1_i1.p2	125	0.0132	-	-604.155	-603.194	0.165528	0.903984
2781	stephen-SC_DN14678_c1_g1_i1.p1	248	0.441	+	-1056.95	-1056.14	0.203975	0.903984
2794	stephen-SC_DN14837_c0_g1_i1.p1	354	0.361	+	-1928.56	-1927.74	0.200187	0.903984
2813	stephen-SC_DN14965_c0_g1_i1.p1	316	0.423	+	-1296.14	-1295.34	0.207935	0.903984
2815	stephen-SC_DN14972_c3_g1_i1.p1	183	0.474	+	-778.677	-777.73	0.168811	0.903984
2816	stephen-SC_DN14973_c0_g1_i1.p1	293	0.361	+	-1249.61	-1248.67	0.172174	0.903984
2818	stephen-SC_DN14978_c0_g1_i1.p1	172	0.0343	-	-733.022	-731.994	0.151698	0.903984
2846	stephen-SC_DN15093_c0_g1_i1.p1	265	0.466	+	-1204.26	-1203.28	0.161549	0.903984
2847	stephen-SC_DN15099_c0_g1_i1.p1	414	0.469	+	-1927.3	-1926.29	0.156169	0.903984
2873	stephen-SC_DN15250_c0_g2_i1.p1	319	0.294	+	-1357.73	-1356.8	0.171436	0.903984
2888	stephen-SC_DN15347_c0_g1_i1.p1	243	0.0343	-	-1001.95	-1001.15	0.207567	0.903984
2891	stephen-SC_DN15353_c0_g1_i1.p1	326	0.434	+	-1426.18	-1425.29	0.182954	0.903984
2892	stephen-SC_DN15354_c0_g2_i1.p1	301	0.0761	+	-1295.61	-1294.81	0.206696	0.903984
2894	stephen-SC_DN15368_c0_g1_i1.p1	324	0.385	+	-1394.5	-1393.68	0.201233	0.903984
2900	stephen-SC_DN15416_c0_g1_i1.p1	222	0.467	+	-1002.49	-1001.46	0.152751	0.903984
2919	stephen-SC_DN15497_c1_g1_i1.p1	533	0.0184	-	-2255.33	-2254.43	0.181335	0.903984
2973	stephen-SC_DN15727_c0_g1_i1.p1	540	0.491	+	-2517.07	-2516.12	0.168546	0.903984
2982	stephen-SC_DN15761_c0_g1_i1.p1	90	0.033	-	-417.296	-416.392	0.178828	0.903984
2983	stephen-SC_DN15762_c0_g1_i1.p1	571	0.174	+	-2374.52	-2373.6	0.176191	0.903984
2986	stephen-SC_DN15768_c0_g1_i1.p1	259	0.031	-	-1160.56	-1159.67	0.18232	0.903984
3010	stephen-SC_DN15891_c0_g1_i1.p1	242	0.587	+	-1073.73	-1072.94	0.20858	0.903984
3033	stephen-SC_DN16005_c0_g1_i1.p1	422	0.154	+	-1896.39	-1895.52	0.187467	0.903984
3036	stephen-SC_DN16031_c0_g1_i1.p1	139	0.0309	-	-612.77	-611.881	0.182434	0.903984
3038	stephen-SC_DN16061_c2_g1_i1.p1	145	0.0357	-	-643.843	-642.891	0.167527	0.903984
3039	stephen-SC_DN16064_c0_g2_i1.p1	778	0.0225	-	-3423.74	-3422.81	0.17169	0.903984
3047	stephen-SC_DN16114_c16_g1_i2.p1	384	0.456	+	-1743.5	-1742.7	0.204294	0.903984
3049	stephen-SC_DN16119_c0_g1_i1.p1	356	0.215	+	-1582.46	-1581.61	0.193506	0.903984
3055	stephen-SC_DN16142_c8_g1_i1.p1	222	0.446	+	-1078.5	-1077.69	0.201812	0.903984
3058	stephen-SC_DN16155_c0_g1_i1.p1	161	NA	NA	-723.356	-722.33	0.151986	0.903984
3067	stephen-SC_DN16185_c0_g1_i1.p1	876	0.538	+	-3909.17	-3908.36	0.203148	0.903984
3072	stephen-SC_DN16219_c7_g1_i1.p1	449	0.459	+	-1939.39	-1938.48	0.177009	0.903984
3073	stephen-SC_DN16226_c16_g1_i1.p1	369	0.427	+	-1542.75	-1541.95	0.20677	0.903984
3084	stephen-SC_DN16263_c0_g1_i1.p1	147	0.0465	-	-1373.28	-1372.3	0.162539	0.903984
3101	stephen-SC_DN16341_c0_g1_i1.p1	172	0.133	+	-770.2	-769.32	0.184649	0.903984
3102	stephen-SC_DN16345_c4_g1_i1.p1	624	0.436	+	-2658.44	-2657.42	0.154496	0.903984
3113	stephen-SC_DN16408_c0_g1_i1.p1	179	0.0304	-	-747.447	-746.648	0.206291	0.903984
3115	stephen-SC_DN16412_c0_g1_i1.p1	500	0.44	+	-2236.94	-2235.9	0.149457	0.903984
3140	stephen-SC_DN16541_c0_g1_i1.p1	204	0.055	+	-908.144	-907.321	0.199595	0.903984
3143	stephen-SC_DN16559_c0_g1_i1.p1	252	0.0357	-	-1239.63	-1238.77	0.191362	0.903984
3154	stephen-SC_DN16594_c0_g1_i1.p1	104	0.344	+	-548.258	-547.416	0.194279	0.903984
3174	stephen-SC_DN17013_c0_g1_i1.p1	156	0.0331	-	-659.957	-659.166	0.208702	0.903984
3186	stephen-SC_DN17095_c0_g1_i1.p1	179	0.293	+	-793.899	-793.09	0.203262	0.903984
3188	stephen-SC_DN1709_c0_g1_i1.p1	113	0.495	+	-517.953	-517.142	0.202769	0.903984
3193	stephen-SC_DN17115_c0_g1_i1.p1	211	0.252	+	-894.065	-893.246	0.20059	0.903984
3198	stephen-SC_DN17141_c0_g1_i1.p1	320	0.29	+	-1408.52	-1407.72	0.205373	0.903984
3229	stephen-SC_DN17656_c0_g1_i1.p1	275	0.0486	-	-1177.34	-1176.32	0.154156	0.903984
3276	stephen-SC_DN17939_c0_g1_i1.p1	115	0.51	+	-525.132	-524.19	0.169914	0.903984
3281	stephen-SC_DN18128_c0_g1_i1.p1	146	0.0177	-	-642.382	-641.396	0.160286	0.903984
3298	stephen-SC_DN18346_c0_g1_i1.p1	199	0.0278	-	-875.747	-874.716	0.151051	0.903984
3324	stephen-SC_DN18467_c0_g1_i1.p1	120	0.0701	+	-503.477	-502.605	0.186678	0.903984
3338	stephen-SC_DN18819_c0_g1_i1.p1	491	0.52	+	-2171.79	-2170.86	0.171787	0.903984
3357	stephen-SC_DN18911_c0_g1_i1.p1	137	0.0257	-	-630.703	-629.891	0.202357	0.903984
3403	stephen-SC_DN19589_c0_g2_i1.p1	140	0.0676	+	-667.712	-666.887	0.198818	0.903984
3408	stephen-SC_DN19665_c0_g1_i1.p1	196	0.0306	-	-856.138	-855.245	0.181389	0.903984
3410	stephen-SC_DN19684_c0_g1_i1.p1	172	0.0308	-	-840.776	-839.742	0.150468	0.903984
3415	stephen-SC_DN19778_c0_g1_i1.p1	95	0.35	+	-492.484	-491.497	0.159886	0.903984
3421	stephen-SC_DN2008_c0_g1_i1.p1	500	0.0312	-	-2340.61	-2339.71	0.179269	0.903984
3439	stephen-SC_DN2483_c0_g1_i1.p1	476	0.0331	-	-2065.17	-2064.11	0.147067	0.903984
3442	stephen-SC_DN2488_c0_g1_i1.p1	136	0.0235	-	-582.939	-581.977	0.165373	0.903984
3463	stephen-SC_DN3275_c0_g1_i1.p1	229	0.469	+	-964.541	-963.512	0.151583	0.903984
3481	stephen-SC_DN4376_c0_g1_i1.p1	513	0.235	+	-2220.42	-2219.58	0.195121	0.903984
3482	stephen-SC_DN4382_c0_g1_i1.p1	277	0.14	+	-1211.31	-1210.29	0.152969	0.903984
3506	stephen-SC_DN4775_c0_g1_i1.p1	114	0.0512	+	-512.399	-511.51	0.182564	0.903984
3511	stephen-SC_DN4880_c1_g1_i1.p1	104	0.328	+	-471.704	-470.706	0.157686	0.903984
3515	stephen-SC_DN5034_c0_g1_i1.p1	248	0.239	+	-1063.93	-1063.09	0.194748	0.903984
3523	stephen-SC_DN5163_c0_g1_i1.p1	150	0.0306	-	-609.125	-608.333	0.208016	0.903984
3533	stephen-SC_DN5352_c0_g1_i1.p1	185	0.0743	+	-843.53	-842.623	0.177901	0.903984
3535	stephen-SC_DN5391_c0_g1_i1.p1	248	0.0956	+	-1140.63	-1139.74	0.182197	0.903984
3584	stephen-SC_DN6079_c1_g1_i1.p1	197	0.0315	-	-808.134	-807.341	0.207884	0.903984
3589	stephen-SC_DN6119_c0_g1_i1.p1	124	0.319	+	-521.287	-520.247	0.149217	0.903984
3601	stephen-SC_DN6224_c0_g1_i1.p1	435	0.259	+	-1917.81	-1916.91	0.179722	0.903984
3623	stephen-SC_DN6437_c1_g1_i1.p1	213	0.29	+	-908.747	-907.927	0.200501	0.903984
3649	stephen-SC_DN6761_c0_g1_i1.p1	207	0.00149	-	-862.585	-861.719	0.188198	0.903984
3655	stephen-SC_DN6964_c0_g1_i1.p1	131	0.492	+	-661.576	-660.78	0.207194	0.903984
3673	stephen-SC_DN7560_c0_g1_i1.p1	148	0.00111	-	-649.268	-648.384	0.183475	0.903984
3756	stephen-SC_DN903_c0_g1_i1.p1	390	0.458	+	-1716.59	-1715.73	0.189885	0.903984
3758	stephen-SC_DN9098_c2_g1_i1.p1	310	0.145	+	-1553.1	-1552.27	0.198357	0.903984
3775	stephen-SC_DN9377_c0_g1_i1.p1	279	0.0386	-	-1229.38	-1228.34	0.148101	0.903984
3777	stephen-SC_DN9380_c0_g1_i1.p1	152	0.0306	-	-725.309	-724.443	0.188371	0.903984
3778	stephen-SC_DN9404_c1_g1_i1.p1	454	0.503	+	-1903.89	-1902.97	0.176651	0.903984
3796	stephen-SC_DN9809_c0_g1_i1.p1	202	0.000218	-	-827.595	-826.551	0.148304	0.903984
2330	AM-stephen-SC_DN8411_c0_g1_i1.p1	329	0.352	+	-1503.78	-1502.99	0.209159	0.904767
486	AM-stephen-SC_DN13109_c0_g1_i1.p1	587	0.215	+	-2583.06	-2582.28	0.20982	0.906595
356	AM-stephen-SC_DN12185_c1_g1_i1.p1	172	0.294	+	-785.48	-784.696	0.210315	0.907702
2665	stephen-SC_DN13209_c0_g1_i1.p1	849	0.469	+	-3516.32	-3515.53	0.210714	0.90839
398	AM-stephen-SC_DN12480_c1_g1_i1.p1	115	0.494	+	-572.807	-572.025	0.211168	0.909316
1066	AM-stephen-SC_DN15396_c0_g1_i1.p1	774	0.526	+	-3804.75	-3803.97	0.212043	0.912051
2707	stephen-SC_DN13570_c0_g1_i1.p1	308	0.532	+	-1351.27	-1350.49	0.212907	0.912956
3417	stephen-SC_DN19851_c0_g1_i1.p1	255	0.472	+	-1186.25	-1185.47	0.212975	0.912956
3729	stephen-SC_DN8419_c0_g1_i1.p1	886	0.0145	-	-3734.73	-3733.95	0.212872	0.912956
100	AM-stephen-SC_DN10882_c0_g2_i1.p1	135	0.3	+	-613.318	-612.564	0.219559	0.913378
127	AM-stephen-SC_DN11038_c0_g2_i1.p1	246	0.459	+	-1102.87	-1102.11	0.218122	0.913378
130	AM-stephen-SC_DN11048_c0_g1_i1.p1	203	0.00549	-	-889.155	-888.416	0.22396	0.913378
183	AM-stephen-SC_DN11362_c1_g1_i1.p1	305	0.471	+	-1276.22	-1275.47	0.221849	0.913378
238	AM-stephen-SC_DN11715_c5_g1_i1.p1	36	0.0236	-	-183.021	-182.283	0.22445	0.913378
288	AM-stephen-SC_DN11938_c0_g2_i1.p1	126	0.492	+	-547.836	-547.075	0.217403	0.913378
353	AM-stephen-SC_DN12179_c0_g1_i1.p1	279	0.0843	+	-1161.59	-1160.84	0.220256	0.913378
475	AM-stephen-SC_DN13047_c0_g1_i1.p1	181	0.413	+	-773.099	-772.363	0.224966	0.913378
633	AM-stephen-SC_DN13739_c0_g1_i1.p1	297	0.492	+	-1343.96	-1343.2	0.215188	0.913378
649	AM-stephen-SC_DN13780_c0_g1_i1.p1	402	0.0182	-	-1885.43	-1884.69	0.221355	0.913378
733	AM-stephen-SC_DN14151_c0_g1_i1.p1	214	0.00418	-	-908.715	-907.948	0.215308	0.913378
769	AM-stephen-SC_DN14327_c2_g1_i1.p1	550	0.508	+	-2424.11	-2423.37	0.225443	0.913378
993	AM-stephen-SC_DN15210_c1_g1_i1.p1	268	0.197	+	-1158.13	-1157.39	0.223359	0.913378
1070	AM-stephen-SC_DN1540_c0_g1_i1.p1	404	0.000329	-	-1634.11	-1633.35	0.218769	0.913378
1094	AM-stephen-SC_DN15457_c0_g1_i1.p1	186	0.514	+	-998.134	-997.374	0.217715	0.913378
1344	AM-stephen-SC_DN16106_c0_g1_i1.p1	321	0.032	-	-1351.78	-1351.03	0.220728	0.913378
1352	AM-stephen-SC_DN16114_c2_g1_i1.p1	550	0.0186	-	-2377.22	-2376.48	0.224566	0.913378
1437	AM-stephen-SC_DN16253_c1_g1_i1.p1	141	NA	NA	-1223.79	-1223.03	0.216941	0.913378
1621	AM-stephen-SC_DN17182_c0_g1_i1.p2	102	0.356	+	-484.143	-483.401	0.223169	0.913378
1660	AM-stephen-SC_DN17697_c0_g1_i1.p1	290	NA	NA	-1252.06	-1251.32	0.224702	0.913378
1769	AM-stephen-SC_DN18879_c0_g1_i1.p1	204	0.276	+	-881.616	-880.876	0.223773	0.913378
1794	AM-stephen-SC_DN19050_c0_g1_i1.p1	148	0.217	+	-631.214	-630.45	0.216285	0.913378
1945	AM-stephen-SC_DN31_c0_g1_i1.p1	258	0.0434	-	-1230.25	-1229.52	0.225801	0.913378
1977	AM-stephen-SC_DN4234_c0_g1_i1.p1	324	0.476	+	-1417.97	-1417.22	0.220809	0.913378
2080	AM-stephen-SC_DN5539_c0_g1_i1.p1	758	0.464	+	-3148.27	-3147.51	0.217722	0.913378
2147	AM-stephen-SC_DN6242_c0_g1_i1.p1	467	0.529	+	-1992.46	-1991.72	0.225538	0.913378
2221	AM-stephen-SC_DN6871_c0_g1_i1.p1	137	0.0397	-	-601.218	-600.457	0.217459	0.913378
2235	AM-stephen-SC_DN7350_c0_g1_i1.p1	268	0.269	+	-1265.16	-1264.4	0.217836	0.913378
2323	AM-stephen-SC_DN8325_c1_g1_i1.p1	223	0.0102	-	-1016.67	-1015.91	0.215907	0.913378
2460	AM-stephen-SC_DN9386_c0_g1_i1.p1	489	0.506	+	-2279.92	-2279.15	0.214527	0.913378
2581	stephen-SC_DN1157_c0_g1_i1.p1	356	0.167	+	-1651.15	-1650.41	0.222844	0.913378
2690	stephen-SC_DN13416_c0_g1_i1.p1	524	0.00952	-	-2202.72	-2201.96	0.217424	0.913378
2706	stephen-SC_DN13550_c0_g1_i1.p1	217	0.157	+	-938.926	-938.178	0.22134	0.913378
2801	stephen-SC_DN14898_c0_g1_i1.p1	231	0.471	+	-1149.9	-1149.15	0.219843	0.913378
2804	stephen-SC_DN14909_c0_g2_i1.p1	200	0.392	+	-841.254	-840.491	0.216706	0.913378
2913	stephen-SC_DN15470_c0_g1_i1.p1	526	0.298	+	-2196.12	-2195.37	0.222398	0.913378
2937	stephen-SC_DN15583_c0_g1_i1.p1	366	0.485	+	-1655.7	-1654.94	0.21771	0.913378
2994	stephen-SC_DN15825_c0_g1_i1.p1	285	0.138	+	-1249.72	-1248.98	0.224133	0.913378
3004	stephen-SC_DN15877_c1_g2_i1.p1	292	NA	NA	-1796.2	-1795.45	0.22079	0.913378
3035	stephen-SC_DN16030_c0_g1_i1.p1	371	0.496	+	-1624.95	-1624.19	0.216537	0.913378
3089	stephen-SC_DN16277_c18_g1_i1.p1	351	0.497	+	-1674.86	-1674.1	0.216569	0.913378
3111	stephen-SC_DN16401_c0_g1_i1.p1	212	0.233	+	-973.371	-972.624	0.221589	0.913378
3210	stephen-SC_DN17259_c0_g1_i1.p1	292	0.551	+	-1398.24	-1397.48	0.21949	0.913378
3288	stephen-SC_DN18290_c0_g1_i1.p1	272	0.0695	+	-1158.53	-1157.77	0.218241	0.913378
3294	stephen-SC_DN18332_c0_g1_i1.p1	219	0.0327	-	-947.13	-946.376	0.219514	0.913378
3326	stephen-SC_DN18469_c0_g1_i1.p1	148	0.0308	-	-737.083	-736.346	0.224763	0.913378
3355	stephen-SC_DN18902_c0_g1_i1.p1	199	0.426	+	-985.808	-985.038	0.214751	0.913378
3360	stephen-SC_DN18941_c0_g1_i1.p1	257	0.341	+	-1129.67	-1128.94	0.225835	0.913378
3368	stephen-SC_DN18990_c0_g1_i1.p1	340	0.193	+	-1475.76	-1475.03	0.22606	0.913378
3476	stephen-SC_DN4196_c0_g1_i1.p1	547	0.146	+	-2326.64	-2325.88	0.217346	0.913378
3517	stephen-SC_DN5093_c0_g1_i1.p1	316	0.475	+	-1455.19	-1454.43	0.217878	0.913378
3548	stephen-SC_DN5578_c0_g1_i1.p1	554	0.482	+	-2479.82	-2479.07	0.220657	0.913378
3592	stephen-SC_DN6144_c0_g1_i1.p1	142	NA	NA	-629.344	-628.608	0.225082	0.913378
3610	stephen-SC_DN6336_c0_g1_i1.p1	632	0.51	+	-3079.93	-3079.18	0.221043	0.913378
559	AM-stephen-SC_DN13434_c3_g1_i1.p1	96	0.426	+	-431.25	-430.533	0.231282	0.916938
621	AM-stephen-SC_DN13699_c0_g2_i1.p1	200	0.519	+	-1203.83	-1203.11	0.230622	0.916938
636	AM-stephen-SC_DN13752_c0_g2_i1.p1	264	0.00228	-	-1219.38	-1218.66	0.228104	0.916938
930	AM-stephen-SC_DN14987_c0_g2_i1.p1	217	0.0318	-	-913.979	-913.266	0.232163	0.916938
938	AM-stephen-SC_DN15012_c0_g1_i1.p1	265	0.388	+	-1104.39	-1103.67	0.231476	0.916938
1031	AM-stephen-SC_DN15306_c1_g1_i1.p1	205	0.372	+	-1065.32	-1064.6	0.229987	0.916938
1153	AM-stephen-SC_DN15663_c0_g1_i1.p1	218	0.54	+	-954.974	-954.262	0.232494	0.916938
1173	AM-stephen-SC_DN15700_c2_g1_i1.p1	559	0.549	+	-2589.01	-2588.29	0.229688	0.916938
1220	AM-stephen-SC_DN15821_c0_g2_i1.p1	218	0.511	+	-1068.31	-1067.58	0.227377	0.916938
1248	AM-stephen-SC_DN15895_c1_g1_i1.p1	199	0.234	+	-887.434	-886.717	0.231076	0.916938
1302	AM-stephen-SC_DN16015_c0_g1_i1.p1	490	0.481	+	-2127.98	-2127.27	0.230642	0.916938
1365	AM-stephen-SC_DN16132_c6_g1_i1.p1	76	NA	NA	-626.602	-625.878	0.228723	0.916938
1375	AM-stephen-SC_DN1614_c0_g1_i1.p1	109	0.454	+	-521.729	-521.016	0.232414	0.916938
1385	AM-stephen-SC_DN16175_c3_g1_i1.p1	148	0.027	-	-686.761	-686.047	0.232059	0.916938
1475	AM-stephen-SC_DN16305_c0_g1_i1.p1	167	0.0448	-	-798.247	-797.532	0.23167	0.916938
2240	AM-stephen-SC_DN7494_c0_g1_i1.p1	165	0.0149	-	-747.236	-746.515	0.229816	0.916938
2420	AM-stephen-SC_DN913_c0_g2_i1.p1	156	0.444	+	-767.866	-767.139	0.227963	0.916938
2938	stephen-SC_DN15586_c2_g1_i1.p1	211	0.421	+	-1005.87	-1005.15	0.227723	0.916938
2992	stephen-SC_DN15781_c0_g3_i1.p1	259	0.319	+	-1098.22	-1097.5	0.230919	0.916938
3083	stephen-SC_DN16260_c9_g2_i1.p1	282	0.19	+	-1213.13	-1212.41	0.229354	0.916938
3160	stephen-SC_DN16681_c0_g1_i1.p1	276	0.182	+	-1179.28	-1178.56	0.229717	0.916938
3496	stephen-SC_DN4537_c0_g1_i1.p1	703	0.0343	-	-2832.74	-2832.02	0.229807	0.916938
3644	stephen-SC_DN6705_c0_g1_i1.p1	339	0.165	+	-1442.34	-1441.62	0.230624	0.916938
435	AM-stephen-SC_DN12756_c1_g1_i1.p1	328	0.0399	-	-1403.3	-1402.59	0.233009	0.918016
1730	AM-stephen-SC_DN18403_c0_g1_i1.p1	173	NA	NA	-1176.8	-1176.1	0.235639	0.925613
1909	AM-stephen-SC_DN2396_c0_g2_i1.p1	262	0.124	+	-1156.17	-1155.47	0.235912	0.925613
2977	stephen-SC_DN15741_c0_g1_i1.p1	597	0.294	+	-2566.38	-2565.68	0.235882	0.925613
3392	stephen-SC_DN19512_c0_g1_i1.p1	373	0.498	+	-1771.46	-1770.76	0.235242	0.925613
5	AM-stephen-SC_DN10048_c0_g1_i1.p1	253	0.137	+	-1240.3	-1239.69	0.27142	0.92832
25	AM-stephen-SC_DN10239_c0_g1_i1.p1	87	0.156	+	-391.183	-390.555	0.262302	0.92832
29	AM-stephen-SC_DN10257_c0_g1_i1.p1	256	0.151	+	-1197.24	-1196.64	0.271401	0.92832
44	AM-stephen-SC_DN10314_c0_g1_i1.p1	256	0.0357	-	-1171.7	-1171.04	0.251082	0.92832
105	AM-stephen-SC_DN10896_c0_g1_i1.p1	118	0.0343	-	-519.866	-519.245	0.264993	0.92832
139	AM-stephen-SC_DN11087_c3_g1_i1.p1	96	0.00826	-	-427.873	-427.185	0.240869	0.92832
167	AM-stephen-SC_DN1128_c1_g1_i1.p1	105	0.184	+	-450.93	-450.335	0.275222	0.92832
176	AM-stephen-SC_DN11342_c0_g1_i1.p1	105	0.466	+	-582.827	-582.177	0.253989	0.92832
184	AM-stephen-SC_DN11367_c0_g1_i1.p1	130	0.528	+	-561.748	-561.109	0.258218	0.92832
197	AM-stephen-SC_DN11517_c1_g1_i1.p1	113	0.588	+	-489.07	-488.47	0.273242	0.92832
222	AM-stephen-SC_DN11660_c2_g1_i1.p1	133	0.154	+	-607.845	-607.215	0.261609	0.92832
229	AM-stephen-SC_DN11681_c0_g1_i1.p1	29	0.438	+	-144.175	-143.584	0.277142	0.92832
246	AM-stephen-SC_DN11742_c0_g1_i1.p1	173	0.158	+	-792.726	-792.037	0.240517	0.92832
278	AM-stephen-SC_DN11892_c0_g1_i1.p1	58	0.456	+	-244.841	-244.243	0.273881	0.92832
352	AM-stephen-SC_DN12169_c0_g1_i1.p1	130	0.161	+	-551.946	-551.349	0.274796	0.92832
389	AM-stephen-SC_DN12429_c0_g1_i1.p1	92	0.0284	-	-447.14	-446.462	0.244286	0.92832
416	AM-stephen-SC_DN12642_c0_g1_i1.p1	145	0.000484	-	-601.88	-601.293	0.278643	0.92832
417	AM-stephen-SC_DN12649_c0_g2_i1.p1	159	0.0639	+	-722.552	-721.938	0.267658	0.92832
420	AM-stephen-SC_DN12668_c1_g1_i1.p1	163	0.173	+	-708.523	-707.845	0.244058	0.92832
439	AM-stephen-SC_DN12785_c0_g1_i1.p1	289	0.494	+	-1493.02	-1492.41	0.270146	0.92832
459	AM-stephen-SC_DN12947_c1_g1_i1.p1	120	NA	NA	-500.617	-500.024	0.276318	0.92832
491	AM-stephen-SC_DN13153_c0_g1_i1.p1	173	0.475	+	-746.343	-745.719	0.263914	0.92832
499	AM-stephen-SC_DN13191_c3_g1_i1.p1	62	0.205	+	-327.89	-327.195	0.238359	0.92832
505	AM-stephen-SC_DN13204_c0_g1_i1.p1	202	0.103	+	-890.94	-890.284	0.252229	0.92832
568	AM-stephen-SC_DN13468_c0_g1_i1.p1	240	0.462	+	-1077.31	-1076.63	0.243656	0.92832
589	AM-stephen-SC_DN13580_c0_g1_i1.p1	176	0.532	+	-758.657	-758.024	0.26044	0.92832
597	AM-stephen-SC_DN13620_c0_g1_i1.p1	213	0.451	+	-1049.22	-1048.59	0.262066	0.92832
606	AM-stephen-SC_DN13651_c1_g1_i1.p1	320	0.0356	-	-1386.65	-1386.03	0.265418	0.92832
627	AM-stephen-SC_DN13721_c0_g1_i1.p1	133	0.241	+	-605.167	-604.514	0.253005	0.92832
646	AM-stephen-SC_DN13775_c0_g1_i1.p1	70	0.477	+	-374.681	-373.986	0.238246	0.92832
672	AM-stephen-SC_DN13877_c0_g2_i1.p1	169	0.396	+	-704.44	-703.823	0.266964	0.92832
681	AM-stephen-SC_DN13913_c1_g1_i1.p1	117	0.283	+	-479.288	-478.698	0.277352	0.92832
703	AM-stephen-SC_DN13994_c0_g1_i1.p1	338	0.484	+	-1635.93	-1635.28	0.25404	0.92832
723	AM-stephen-SC_DN1409_c0_g1_i1.p1	95	NA	NA	-406.289	-405.659	0.261838	0.92832
734	AM-stephen-SC_DN14154_c2_g1_i1.p1	381	0.00282	-	-1659.7	-1659.08	0.262177	0.92832
773	AM-stephen-SC_DN14360_c0_g1_i1.p1	136	NA	NA	-563.565	-562.906	0.251078	0.92832
833	AM-stephen-SC_DN14576_c1_g1_i1.p1	184	0.193	+	-821.972	-821.304	0.24784	0.92832
852	AM-stephen-SC_DN14655_c1_g1_i1.p1	109	NA	NA	-464.31	-463.723	0.278629	0.92832
860	AM-stephen-SC_DN14676_c0_g1_i1.p1	537	0.498	+	-2266.27	-2265.59	0.245038	0.92832
874	AM-stephen-SC_DN14733_c3_g1_i1.p1	71	0.486	+	-342.416	-341.793	0.264182	0.92832
918	AM-stephen-SC_DN14945_c0_g1_i1.p1	225	0.256	+	-933.111	-932.518	0.275828	0.92832
958	AM-stephen-SC_DN15076_c1_g2_i1.p1	489	0.504	+	-2393.83	-2393.24	0.278033	0.92832
970	AM-stephen-SC_DN15118_c0_g2_i1.p1	177	0.00283	-	-773.25	-772.638	0.268764	0.92832
979	AM-stephen-SC_DN15162_c0_g1_i1.p1	450	0.351	+	-1890.18	-1889.53	0.255114	0.92832
1002	AM-stephen-SC_DN15228_c0_g1_i1.p1	412	0.248	+	-1830.94	-1830.33	0.268187	0.92832
1051	AM-stephen-SC_DN15372_c4_g1_i1.p1	132	0.489	+	-603.06	-602.455	0.271136	0.92832
1054	AM-stephen-SC_DN15375_c0_g2_i1.p1	237	0.0144	-	-987.307	-986.69	0.266833	0.92832
1059	AM-stephen-SC_DN15383_c0_g1_i1.p1	201	0.406	+	-938.561	-937.967	0.275575	0.92832
1064	AM-stephen-SC_DN15394_c0_g1_i1.p1	223	0.319	+	-986.711	-986.058	0.253035	0.92832
1078	AM-stephen-SC_DN15420_c0_g1_i1.p1	374	0.0777	+	-1625.9	-1625.29	0.268523	0.92832
1099	AM-stephen-SC_DN15476_c0_g2_i1.p1	295	0.412	+	-1277.31	-1276.71	0.271306	0.92832
1102	AM-stephen-SC_DN15483_c0_g1_i1.p1	1058	0.474	+	-4435.03	-4434.35	0.244809	0.92832
1121	AM-stephen-SC_DN15541_c5_g1_i1.p1	230	0.0217	-	-973.155	-972.533	0.264723	0.92832
1157	AM-stephen-SC_DN15671_c5_g1_i1.p1	79	0.469	+	-424.253	-423.609	0.256186	0.92832
1164	AM-stephen-SC_DN15684_c1_g1_i1.p1	408	0.163	+	-3153.59	-3152.89	0.23721	0.92832
1170	AM-stephen-SC_DN15697_c0_g2_i1.p2	113	0.0624	+	-530.078	-529.465	0.26809	0.92832
1179	AM-stephen-SC_DN15722_c2_g1_i1.p1	212	0.451	+	-926.46	-925.816	0.256397	0.92832
1206	AM-stephen-SC_DN15795_c0_g2_i1.p1	123	0.0758	+	-554.695	-554.082	0.268536	0.92832
1210	AM-stephen-SC_DN15798_c1_g1_i1.p1	247	0.0447	-	-1056.65	-1055.98	0.246875	0.92832
1240	AM-stephen-SC_DN15873_c0_g2_i1.p1	355	0.481	+	-1567.6	-1566.94	0.249035	0.92832
1250	AM-stephen-SC_DN15897_c0_g1_i1.p1	381	0.481	+	-1640.83	-1640.16	0.248132	0.92832
1251	AM-stephen-SC_DN15898_c1_g3_i1.p1	269	0.0409	-	-1166.96	-1166.35	0.270166	0.92832
1252	AM-stephen-SC_DN15901_c0_g2_i1.p1	535	0.487	+	-2359.64	-2358.95	0.241771	0.92832
1273	AM-stephen-SC_DN15950_c4_g1_i1.p1	86	NA	NA	-1406	-1405.36	0.258626	0.92832
1293	AM-stephen-SC_DN16000_c7_g1_i1.p1	124	NA	NA	-1436.99	-1436.35	0.255731	0.92832
1299	AM-stephen-SC_DN16011_c0_g2_i1.p1	217	0.0377	-	-1004.43	-1003.75	0.244104	0.92832
1328	AM-stephen-SC_DN16076_c0_g1_i1.p1	179	0.178	+	-1255.07	-1254.4	0.24672	0.92832
1345	AM-stephen-SC_DN16107_c1_g1_i1.p1	303	0.0363	-	-1575.19	-1574.52	0.244403	0.92832
1368	AM-stephen-SC_DN16137_c2_g1_i1.p1	109	0.369	+	-512.549	-511.924	0.26355	0.92832
1387	AM-stephen-SC_DN16181_c2_g1_i1.p1	913	0.0232	-	-6683.46	-6682.87	0.277378	0.92832
1400	AM-stephen-SC_DN16199_c3_g1_i1.p1	69	0.0279	-	-650.961	-650.325	0.25946	0.92832
1440	AM-stephen-SC_DN16256_c16_g1_i1.p1	96	0.513	+	-419.688	-419.096	0.276203	0.92832
1447	AM-stephen-SC_DN16272_c5_g1_i1.p1	369	0.00346	-	-2528.83	-2528.16	0.244742	0.92832
1449	AM-stephen-SC_DN16276_c0_g1_i1.p1	131	0.00464	-	-557.82	-557.232	0.278193	0.92832
1451	AM-stephen-SC_DN16277_c10_g1_i1.p1	261	0.468	+	-1204.8	-1204.16	0.260176	0.92832
1479	AM-stephen-SC_DN16311_c11_g1_i1.p1	82	0.0596	+	-357.365	-356.769	0.275191	0.92832
1481	AM-stephen-SC_DN16312_c12_g1_i1.p1	140	0.0451	-	-660.552	-659.964	0.277937	0.92832
1522	AM-stephen-SC_DN16373_c0_g1_i1.p1	114	0.51	+	-588.67	-587.979	0.239671	0.92832
1558	AM-stephen-SC_DN16563_c0_g1_i1.p1	115	0.495	+	-522.477	-521.868	0.269586	0.92832
1624	AM-stephen-SC_DN17212_c0_g1_i1.p1	151	0.317	+	-698.409	-697.736	0.245988	0.92832
1649	AM-stephen-SC_DN17648_c0_g1_i1.p1	259	0.456	+	-1124.25	-1123.63	0.262564	0.92832
1653	AM-stephen-SC_DN17669_c0_g1_i1.p1	609	0.267	+	-2699.35	-2698.69	0.249239	0.92832
1738	AM-stephen-SC_DN18465_c0_g1_i1.p1	250	0.509	+	-1133.2	-1132.56	0.257003	0.92832
1743	AM-stephen-SC_DN18515_c0_g1_i1.p1	120	0.321	+	-623.888	-623.301	0.278502	0.92832
1749	AM-stephen-SC_DN18591_c0_g1_i1.p1	182	0.512	+	-910.882	-910.271	0.269212	0.92832
1812	AM-stephen-SC_DN19480_c0_g1_i1.p1	297	0.138	+	-1326.76	-1326.07	0.238577	0.92832
1823	AM-stephen-SC_DN19530_c0_g1_i1.p1	145	NA	NA	-608.703	-608.111	0.276346	0.92832
1827	AM-stephen-SC_DN19546_c0_g1_i1.p1	121	0.475	+	-603.902	-603.274	0.262533	0.92832
1883	AM-stephen-SC_DN2068_c0_g1_i1.p1	326	0.463	+	-1438.07	-1437.42	0.252721	0.92832
1885	AM-stephen-SC_DN2071_c0_g1_i1.p1	246	0.534	+	-1272.01	-1271.42	0.277338	0.92832
1896	AM-stephen-SC_DN2215_c0_g1_i1.p1	349	0.462	+	-1567.57	-1566.89	0.241709	0.92832
1923	AM-stephen-SC_DN2482_c0_g1_i1.p1	343	0.0839	+	-1432.58	-1431.93	0.254542	0.92832
1926	AM-stephen-SC_DN2490_c0_g1_i1.p1	253	0.483	+	-1157.36	-1156.68	0.243804	0.92832
1979	AM-stephen-SC_DN431_c0_g1_i1.p1	195	0.377	+	-832.495	-831.852	0.256767	0.92832
2003	AM-stephen-SC_DN4532_c0_g1_i1.p1	186	0.0214	-	-773.793	-773.202	0.276885	0.92832
2017	AM-stephen-SC_DN4606_c0_g1_i1.p1	217	0.554	+	-940.586	-939.944	0.25706	0.92832
2099	AM-stephen-SC_DN5723_c0_g1_i1.p1	154	0.0384	-	-720.755	-720.108	0.255324	0.92832
2109	AM-stephen-SC_DN5970_c0_g1_i1.p1	131	0.0404	-	-548.403	-547.809	0.275897	0.92832
2125	AM-stephen-SC_DN6077_c0_g1_i1.p1	177	0.329	+	-803.34	-802.685	0.252567	0.92832
2172	AM-stephen-SC_DN6381_c0_g1_i1.p1	326	0.35	+	-1461.41	-1460.72	0.239533	0.92832
2228	AM-stephen-SC_DN7053_c0_g1_i1.p1	155	0.502	+	-713.423	-712.785	0.258403	0.92832
2264	AM-stephen-SC_DN7767_c0_g1_i1.p1	253	0.1	+	-1229.23	-1228.56	0.249212	0.92832
2280	AM-stephen-SC_DN7941_c0_g1_i1.p1	225	0.343	+	-1014.95	-1014.25	0.23748	0.92832
2299	AM-stephen-SC_DN8091_c0_g1_i1.p1	130	NA	NA	-557.866	-557.243	0.264321	0.92832
2316	AM-stephen-SC_DN8239_c0_g1_i1.p1	51	0.49	+	-230.712	-230.117	0.275306	0.92832
2352	AM-stephen-SC_DN8516_c0_g1_i1.p1	296	0.0401	-	-1326.21	-1325.61	0.274386	0.92832
2368	AM-stephen-SC_DN8604_c0_g1_i1.p1	146	0.157	+	-604.897	-604.297	0.273412	0.92832
2405	AM-stephen-SC_DN902_c0_g1_i1.p1	189	0.0475	-	-777.474	-776.879	0.275684	0.92832
2406	AM-stephen-SC_DN9030_c1_g1_i1.p1	164	0.00603	-	-673.245	-672.655	0.277281	0.92832
2466	AM-stephen-SC_DN9433_c0_g1_i1.p1	182	0.506	+	-821.986	-821.313	0.245811	0.92832
2486	AM-stephen-SC_DN9515_c0_g1_i1.p1	128	0.00919	-	-665.049	-664.387	0.24985	0.92832
2526	stephen-SC_DN10143_c0_g1_i1.p1	134	NA	NA	-572.006	-571.389	0.266678	0.92832
2528	stephen-SC_DN10198_c0_g1_i1.p1	244	NA	NA	-1020.24	-1019.62	0.263341	0.92832
2566	stephen-SC_DN11247_c0_g1_i1.p1	351	0.397	+	-1526.41	-1525.81	0.27217	0.92832
2569	stephen-SC_DN11267_c0_g1_i1.p1	219	0.0343	-	-952.04	-951.397	0.256806	0.92832
2584	stephen-SC_DN11622_c0_g2_i1.p1	211	0.0338	-	-966.39	-965.737	0.252867	0.92832
2631	stephen-SC_DN12386_c0_g1_i1.p1	143	0.0339	-	-647.39	-646.76	0.261567	0.92832
2660	stephen-SC_DN13114_c0_g1_i1.p1	340	0.436	+	-1478.27	-1477.61	0.248756	0.92832
2680	stephen-SC_DN13299_c0_g1_i1.p1	149	0.000543	-	-657.736	-657.107	0.262182	0.92832
2681	stephen-SC_DN13305_c0_g1_i1.p1	165	0.0324	-	-778.122	-777.519	0.27207	0.92832
2711	stephen-SC_DN13626_c0_g1_i1.p1	315	0.18	+	-1407.43	-1406.82	0.269831	0.92832
2738	stephen-SC_DN13961_c0_g1_i1.p1	115	0.0333	-	-523.224	-522.571	0.253259	0.92832
2739	stephen-SC_DN13984_c0_g1_i1.p1	165	0.157	+	-708.882	-708.24	0.257081	0.92832
2750	stephen-SC_DN14118_c0_g1_i1.p1	332	0.0587	+	-1388.11	-1387.46	0.255354	0.92832
2769	stephen-SC_DN14465_c1_g1_i1.p1	102	0.453	+	-525.448	-524.771	0.244495	0.92832
2793	stephen-SC_DN14832_c0_g1_i1.p1	200	0.289	+	-1274.4	-1273.7	0.237996	0.92832
2808	stephen-SC_DN14932_c0_g1_i1.p1	529	0.515	+	-2419.51	-2418.88	0.261226	0.92832
2840	stephen-SC_DN15070_c0_g1_i1.p1	445	0.03	-	-1886.24	-1885.63	0.268612	0.92832
2877	stephen-SC_DN15283_c3_g1_i1.p1	464	0.113	+	-2138.36	-2137.77	0.275593	0.92832
2979	stephen-SC_DN15747_c0_g1_i1.p1	137	0.477	+	-628.617	-627.985	0.260732	0.92832
3044	stephen-SC_DN16111_c5_g2_i1.p1	608	0.498	+	-2700.42	-2699.8	0.264538	0.92832
3057	stephen-SC_DN16152_c0_g1_i1.p1	366	0.425	+	-1707.89	-1707.19	0.239416	0.92832
3069	stephen-SC_DN16195_c0_g1_i1.p1	1290	0.523	+	-5951.27	-5950.68	0.276757	0.92832
3076	stephen-SC_DN16241_c7_g1_i1.p1	214	0.556	+	-962.18	-961.579	0.272664	0.92832
3094	stephen-SC_DN16313_c0_g1_i1.p1	534	0.504	+	-2396.78	-2396.19	0.274767	0.92832
3097	stephen-SC_DN16324_c6_g1_i1.p1	228	0.334	+	-1136.3	-1135.62	0.242952	0.92832
3103	stephen-SC_DN16350_c0_g1_i1.p1	221	0.0247	-	-1131.35	-1130.71	0.257821	0.92832
3106	stephen-SC_DN16358_c1_g1_i1.p1	171	0.393	+	-719.651	-719.017	0.259945	0.92832
3119	stephen-SC_DN16439_c0_g2_i1.p1	424	0.404	+	-1879.57	-1878.89	0.242421	0.92832
3158	stephen-SC_DN16642_c0_g1_i1.p1	177	NA	NA	-758.002	-757.381	0.265143	0.92832
3200	stephen-SC_DN17159_c0_g1_i1.p1	187	0.266	+	-855.794	-855.181	0.268362	0.92832
3230	stephen-SC_DN17658_c0_g1_i1.p1	400	0.472	+	-1714.81	-1714.14	0.247247	0.92832
3290	stephen-SC_DN18303_c0_g1_i1.p1	215	0.156	+	-873.163	-872.49	0.246092	0.92832
3293	stephen-SC_DN18326_c0_g1_i1.p1	176	0.459	+	-754.012	-753.385	0.26278	0.92832
3302	stephen-SC_DN18363_c0_g1_i1.p1	186	0.411	+	-815.985	-815.381	0.271767	0.92832
3307	stephen-SC_DN18382_c0_g1_i1.p1	461	0.339	+	-1894.49	-1893.81	0.241577	0.92832
3317	stephen-SC_DN18437_c0_g1_i1.p1	207	0.605	+	-976.795	-976.096	0.237038	0.92832
3374	stephen-SC_DN19079_c0_g1_i1.p1	158	0.527	+	-830.7	-830.065	0.260075	0.92832
3377	stephen-SC_DN19102_c0_g1_i1.p1	118	0.166	+	-502.316	-501.724	0.276697	0.92832
3393	stephen-SC_DN19519_c0_g1_i1.p1	144	0.0362	-	-610.692	-610.1	0.27638	0.92832
3399	stephen-SC_DN19552_c0_g1_i1.p1	323	0.555	+	-1657	-1656.37	0.26222	0.92832
3449	stephen-SC_DN2545_c0_g1_i1.p1	389	0.321	+	-1718.24	-1717.6	0.260545	0.92832
3461	stephen-SC_DN3259_c0_g1_i1.p1	236	0.361	+	-1020.64	-1019.99	0.254361	0.92832
3508	stephen-SC_DN4818_c0_g1_i1.p1	158	0.245	+	-694.611	-693.979	0.261121	0.92832
3513	stephen-SC_DN4988_c0_g1_i1.p1	151	NA	NA	-639.61	-639.018	0.276638	0.92832
3526	stephen-SC_DN521_c0_g1_i1.p1	132	NA	NA	-568.324	-567.655	0.24742	0.92832
3565	stephen-SC_DN578_c0_g1_i1.p1	217	0.44	+	-1002.06	-1001.44	0.265389	0.92832
3617	stephen-SC_DN6406_c0_g1_i1.p1	184	0.0547	+	-1044.79	-1044.19	0.275073	0.92832
3651	stephen-SC_DN6792_c0_g1_i1.p1	227	0.00183	-	-943.337	-942.742	0.275552	0.92832
3664	stephen-SC_DN7174_c0_g1_i1.p1	144	NA	NA	-601.843	-601.253	0.277469	0.92832
3666	stephen-SC_DN718_c0_g1_i1.p1	251	0.0123	-	-1036.6	-1035.92	0.243337	0.92832
3671	stephen-SC_DN7547_c0_g1_i1.p1	339	0.0394	-	-1514.33	-1513.72	0.267202	0.92832
3693	stephen-SC_DN7845_c0_g1_i1.p1	203	0.205	+	-980.725	-980.113	0.268393	0.92832
3697	stephen-SC_DN7885_c0_g1_i1.p1	257	0.288	+	-1183.47	-1182.86	0.268477	0.92832
3700	stephen-SC_DN7893_c0_g2_i1.p1	158	0.0245	-	-719.752	-719.122	0.261834	0.92832
3701	stephen-SC_DN7904_c0_g1_i1.p1	738	0.269	+	-3286.53	-3285.91	0.262914	0.92832
3708	stephen-SC_DN8089_c0_g1_i1.p1	412	0.426	+	-1823.5	-1822.85	0.251896	0.92832
3733	stephen-SC_DN8464_c0_g1_i1.p2	133	NA	NA	-589.58	-588.981	0.273568	0.92832
3745	stephen-SC_DN8702_c0_g1_i1.p1	182	NA	NA	-837.538	-836.912	0.263487	0.92832
3749	stephen-SC_DN8824_c0_g1_i1.p1	72	0.483	+	-337.335	-336.747	0.278432	0.92832
3755	stephen-SC_DN8988_c0_g1_i1.p1	223	0.00832	-	-931.847	-931.219	0.262529	0.92832
3759	stephen-SC_DN9115_c0_g1_i1.p1	278	0.0309	-	-1212.34	-1211.69	0.250754	0.92832
558	AM-stephen-SC_DN13425_c2_g1_i1.p1	180	0.000492	-	-727.983	-727.397	0.278944	0.928509
701	AM-stephen-SC_DN13991_c0_g1_i1.p1	169	0.00418	-	-767.733	-767.151	0.280663	0.933414
56	AM-stephen-SC_DN10413_c0_g1_i1.p1	89	0.31	+	-527.214	-526.644	0.285792	0.934548
371	AM-stephen-SC_DN12299_c3_g1_i1.p1	162	0.00012	-	-718.239	-717.67	0.285925	0.934548
425	AM-stephen-SC_DN12709_c0_g1_i1.p1	633	0.356	+	-2680.68	-2680.11	0.282307	0.934548
599	AM-stephen-SC_DN13628_c1_g1_i1.p1	78	0.164	+	-371.83	-371.253	0.282564	0.934548
797	AM-stephen-SC_DN14438_c0_g1_i1.p1	310	0.119	+	-1386.96	-1386.39	0.285678	0.934548
1745	AM-stephen-SC_DN18540_c0_g1_i1.p1	129	0.0351	-	-612.374	-611.803	0.285255	0.934548
1853	AM-stephen-SC_DN19667_c0_g1_i1.p1	291	0.525	+	-1400.98	-1400.41	0.285759	0.934548
1855	AM-stephen-SC_DN19671_c0_g1_i1.p1	138	0.0392	-	-640.275	-639.703	0.284591	0.934548
1924	AM-stephen-SC_DN2487_c0_g2_i1.p1	292	0.0377	-	-1264.61	-1264.04	0.282105	0.934548
2041	AM-stephen-SC_DN5077_c0_g1_i1.p1	139	0.0353	-	-589.101	-588.523	0.282542	0.934548
2134	AM-stephen-SC_DN6160_c0_g1_i1.p1	420	0.505	+	-1990.82	-1990.25	0.285232	0.934548
2336	AM-stephen-SC_DN8469_c0_g1_i1.p1	105	0.0322	-	-441.792	-441.22	0.284877	0.934548
2363	AM-stephen-SC_DN8569_c0_g2_i1.p1	108	NA	NA	-737.059	-736.489	0.285803	0.934548
2500	AM-stephen-SC_DN9696_c0_g1_i1.p1	115	0.326	+	-529.044	-528.469	0.283689	0.934548
2832	stephen-SC_DN15034_c0_g1_i1.p1	509	0.202	+	-2209.97	-2209.4	0.285311	0.934548
3327	stephen-SC_DN18473_c0_g1_i1.p1	159	0.347	+	-748.793	-748.217	0.283102	0.934548
3373	stephen-SC_DN19066_c0_g1_i1.p1	99	0.311	+	-411.733	-411.154	0.281953	0.934548
3452	stephen-SC_DN2735_c0_g1_i1.p1	192	0.0414	-	-832.856	-832.277	0.281764	0.934548
3582	stephen-SC_DN6050_c0_g1_i1.p1	102	0.232	+	-468.025	-467.449	0.283453	0.934548
3680	stephen-SC_DN7716_c0_g1_i1.p1	388	0.0278	-	-1626.12	-1625.55	0.284394	0.934548
242	AM-stephen-SC_DN11722_c0_g1_i1.p1	519	0.519	+	-2299.71	-2299.14	0.28774	0.934822
490	AM-stephen-SC_DN13145_c1_g1_i1.p1	61	0.128	+	-262.419	-261.854	0.287433	0.934822
789	AM-stephen-SC_DN14411_c2_g1_i1.p1	147	0.0831	+	-750.057	-749.491	0.287176	0.934822
931	AM-stephen-SC_DN14990_c0_g1_i1.p1	324	NA	NA	-1347.6	-1347.03	0.287978	0.934822
1050	AM-stephen-SC_DN15366_c0_g1_i1.p1	306	0.162	+	-1422.09	-1421.52	0.287296	0.934822
1166	AM-stephen-SC_DN15688_c0_g1_i1.p1	473	0.309	+	-2114.96	-2114.4	0.28721	0.934822
2277	AM-stephen-SC_DN7874_c0_g1_i1.p1	107	0.665	+	-461.756	-461.191	0.287898	0.934822
2710	stephen-SC_DN13622_c0_g1_i1.p1	183	0.123	+	-798.957	-798.389	0.286452	0.934822
31	AM-stephen-SC_DN10262_c1_g1_i1.p1	46	0.00273	-	-199.978	-199.454	0.306203	0.937269
119	AM-stephen-SC_DN10997_c0_g1_i1.p1	88	0.132	+	-370.307	-369.787	0.307759	0.937269
135	AM-stephen-SC_DN11073_c1_g1_i1.p1	116	NA	NA	-478.864	-478.337	0.304711	0.937269
161	AM-stephen-SC_DN11268_c1_g1_i1.p1	35	0.0883	+	-150.499	-149.989	0.312594	0.937269
226	AM-stephen-SC_DN11670_c1_g1_i1.p1	220	0.0325	-	-1001.92	-1001.4	0.306054	0.937269
235	AM-stephen-SC_DN11707_c1_g1_i1.p1	59	0.0274	-	-247.584	-247.06	0.305791	0.937269
243	AM-stephen-SC_DN11722_c0_g1_i2.p1	541	0.533	+	-2379.66	-2379.13	0.301242	0.937269
247	AM-stephen-SC_DN11746_c2_g1_i1.p1	247	0.274	+	-1034.81	-1034.27	0.298173	0.937269
254	AM-stephen-SC_DN11780_c0_g1_i1.p1	189	NA	NA	-800.598	-800.089	0.31314	0.937269
263	AM-stephen-SC_DN11817_c0_g1_i1.p1	49	0.000212	-	-206.352	-205.826	0.305215	0.937269
276	AM-stephen-SC_DN11885_c0_g1_i1.p1	515	0.0133	-	-2192.34	-2191.81	0.300542	0.937269
277	AM-stephen-SC_DN11889_c0_g1_i1.p1	93	0.198	+	-423.092	-422.58	0.311432	0.937269
343	AM-stephen-SC_DN12128_c0_g1_i1.p1	148	0.0883	+	-749.145	-748.607	0.299582	0.937269
372	AM-stephen-SC_DN12301_c1_g1_i1.p1	89	0.315	+	-367.143	-366.618	0.305356	0.937269
404	AM-stephen-SC_DN12517_c0_g1_i1.p1	34	0.0835	+	-153.75	-153.221	0.303734	0.937269
492	AM-stephen-SC_DN13163_c0_g1_i1.p1	95	0.08	+	-401.866	-401.34	0.305293	0.937269
501	AM-stephen-SC_DN13192_c0_g1_i1.p1	101	0.0276	-	-406.63	-406.107	0.306229	0.937269
513	AM-stephen-SC_DN13230_c0_g1_i1.p1	714	0.0308	-	-2969.83	-2969.32	0.313282	0.937269
550	AM-stephen-SC_DN13401_c1_g1_i1.p1	200	0.0117	-	-899.363	-898.84	0.306449	0.937269
562	AM-stephen-SC_DN13442_c0_g1_i1.p1	38	0.474	+	-164.697	-164.174	0.306601	0.937269
574	AM-stephen-SC_DN13499_c0_g1_i1.p1	613	0.52	+	-2772.6	-2772.04	0.28948	0.937269
579	AM-stephen-SC_DN13527_c4_g1_i1.p1	266	0.448	+	-1173.91	-1173.37	0.297481	0.937269
595	AM-stephen-SC_DN13614_c1_g1_i1.p1	14	0.463	+	-68.583	-68.0227	0.289777	0.937269
598	AM-stephen-SC_DN13621_c0_g2_i1.p1	197	0.000682	-	-851.221	-850.703	0.308739	0.937269
617	AM-stephen-SC_DN13676_c0_g1_i1.p1	280	0.325	+	-1163.81	-1163.27	0.297294	0.937269
678	AM-stephen-SC_DN13906_c4_g1_i1.p1	167	0.443	+	-686.817	-686.301	0.309991	0.937269
801	AM-stephen-SC_DN14454_c0_g1_i1.p1	205	0.398	+	-897.95	-897.393	0.29116	0.937269
843	AM-stephen-SC_DN14618_c0_g1_i1.p1	153	0.0363	-	-673.131	-672.599	0.302102	0.937269
854	AM-stephen-SC_DN14658_c4_g1_i1.p1	76	0.458	+	-321.126	-320.602	0.30554	0.937269
865	AM-stephen-SC_DN14693_c2_g1_i1.p1	61	0.488	+	-258.715	-258.192	0.306835	0.937269
900	AM-stephen-SC_DN14851_c0_g1_i1.p1	420	0.186	+	-1817.15	-1816.62	0.306749	0.937269
908	AM-stephen-SC_DN14902_c0_g1_i1.p1	121	0.47	+	-653.83	-653.286	0.296869	0.937269
941	AM-stephen-SC_DN15016_c1_g2_i1.p1	468	0.321	+	-1998.13	-1997.62	0.311306	0.937269
984	AM-stephen-SC_DN15180_c0_g1_i1.p1	118	0.0564	+	-493.428	-492.904	0.306248	0.937269
1001	AM-stephen-SC_DN15226_c5_g1_i1.p1	117	0.47	+	-507.199	-506.689	0.31263	0.937269
1003	AM-stephen-SC_DN15231_c0_g1_i1.p1	200	0.107	+	-936.999	-936.491	0.313366	0.937269
1013	AM-stephen-SC_DN15260_c0_g1_i1.p1	290	0.212	+	-1266.36	-1265.83	0.303405	0.937269
1034	AM-stephen-SC_DN15312_c0_g1_i1.p1	324	0.493	+	-1628.28	-1627.74	0.299668	0.937269
1119	AM-stephen-SC_DN15536_c4_g1_i1.p1	184	NA	NA	-752.584	-752.058	0.305179	0.937269
1185	AM-stephen-SC_DN15735_c0_g1_i1.p1	432	0.166	+	-1979.73	-1979.19	0.299507	0.937269
1275	AM-stephen-SC_DN15954_c0_g2_i1.p1	485	0.0342	-	-2165.79	-2165.27	0.30742	0.937269
1329	AM-stephen-SC_DN16077_c2_g1_i1.p1	236	0.0307	-	-1090.84	-1090.32	0.310004	0.937269
1354	AM-stephen-SC_DN16121_c8_g2_i1.p1	799	0.0106	-	-3317.4	-3316.89	0.309195	0.937269
1429	AM-stephen-SC_DN16241_c14_g1_i1.p1	79	0.041	-	-666.97	-666.459	0.31221	0.937269
1453	AM-stephen-SC_DN16278_c1_g1_i1.p1	218	0.341	+	-1550.76	-1550.25	0.312351	0.937269
1493	AM-stephen-SC_DN16329_c12_g1_i1.p1	189	0.485	+	-915.862	-915.332	0.303233	0.937269
1544	AM-stephen-SC_DN16480_c0_g1_i1.p1	47	0.421	+	-201.375	-200.848	0.304705	0.937269
1650	AM-stephen-SC_DN17650_c0_g1_i1.p1	138	NA	NA	-1033.07	-1032.56	0.308721	0.937269
1783	AM-stephen-SC_DN18970_c0_g1_i1.p1	123	0.311	+	-579.633	-579.106	0.304847	0.937269
1788	AM-stephen-SC_DN19006_c0_g1_i1.p1	109	0.139	+	-528.179	-527.647	0.3024	0.937269
1799	AM-stephen-SC_DN19157_c0_g1_i1.p1	194	NA	NA	-789.772	-789.245	0.304414	0.937269
1842	AM-stephen-SC_DN19611_c0_g1_i1.p1	152	0.0306	-	-672.924	-672.416	0.31341	0.937269
2050	AM-stephen-SC_DN5207_c0_g1_i1.p1	65	0.0325	-	-271.99	-271.469	0.307213	0.937269
2088	AM-stephen-SC_DN5604_c0_g1_i1.p1	215	0.324	+	-935.549	-935.001	0.29509	0.937269
2100	AM-stephen-SC_DN5724_c1_g1_i1.p1	120	0.0349	-	-567.175	-566.63	0.296446	0.937269
2192	AM-stephen-SC_DN6597_c0_g1_i1.p1	499	0.507	+	-2279.8	-2279.26	0.297218	0.937269
2250	AM-stephen-SC_DN7630_c0_g1_i1.p1	213	0.0372	-	-918.921	-918.368	0.293194	0.937269
2272	AM-stephen-SC_DN7821_c0_g1_i1.p1	170	0.397	+	-738.096	-737.578	0.308525	0.937269
2304	AM-stephen-SC_DN8133_c0_g1_i1.p1	35	0.0279	-	-158.935	-158.403	0.3021	0.937269
2325	AM-stephen-SC_DN8384_c0_g1_i1.p1	196	0.255	+	-894.195	-893.683	0.31169	0.937269
2360	AM-stephen-SC_DN8564_c1_g1_i1.p1	137	0.0263	-	-599.598	-599.049	0.294717	0.937269
2380	AM-stephen-SC_DN8776_c0_g1_i1.p1	171	0.0328	-	-794.367	-793.827	0.29897	0.937269
2393	AM-stephen-SC_DN8880_c0_g1_i1.p1	143	NA	NA	-582.76	-582.24	0.307399	0.937269
2413	AM-stephen-SC_DN9073_c0_g1_i1.p1	174	0.249	+	-770.388	-769.844	0.297044	0.937269
2543	stephen-SC_DN10881_c0_g1_i1.p1	205	0.505	+	-1027.58	-1027.05	0.301228	0.937269
2547	stephen-SC_DN10949_c0_g1_i1.p1	114	0.148	+	-517.648	-517.127	0.307392	0.937269
2596	stephen-SC_DN11797_c0_g1_i1.p1	485	0.1	+	-2060.22	-2059.67	0.297636	0.937269
2624	stephen-SC_DN12218_c0_g1_i1.p1	254	NA	NA	-1031.58	-1031.06	0.305906	0.937269
2629	stephen-SC_DN12328_c1_g1_i1.p1	445	0.412	+	-1895.92	-1895.37	0.297405	0.937269
2698	stephen-SC_DN13488_c0_g1_i1.p1	147	0.431	+	-637.39	-636.878	0.311613	0.937269
2737	stephen-SC_DN13957_c0_g2_i1.p1	333	0.0315	-	-1546.77	-1546.24	0.300785	0.937269
2747	stephen-SC_DN14046_c0_g1_i1.p1	101	NA	NA	-412.075	-411.546	0.303668	0.937269
2824	stephen-SC_DN15001_c0_g1_i1.p1	188	0.0403	-	-889.699	-889.174	0.305642	0.937269
2834	stephen-SC_DN15040_c0_g1_i1.p1	84	0.249	+	-468.362	-467.806	0.291895	0.937269
2869	stephen-SC_DN15235_c0_g1_i1.p1	891	0.401	+	-3914.04	-3913.51	0.305928	0.937269
2899	stephen-SC_DN15415_c0_g1_i1.p1	332	0.134	+	-1477.64	-1477.13	0.313321	0.937269
2903	stephen-SC_DN15432_c0_g1_i1.p1	305	NA	NA	-1364.39	-1363.84	0.292763	0.937269
2905	stephen-SC_DN15437_c0_g1_i1.p1	927	0.485	+	-4232.15	-4231.63	0.310487	0.937269
2921	stephen-SC_DN15501_c0_g1_i1.p1	324	0.509	+	-1458.4	-1457.85	0.29313	0.937269
2970	stephen-SC_DN15710_c2_g2_i1.p1	99	0.279	+	-465.708	-465.147	0.289546	0.937269
2985	stephen-SC_DN15765_c0_g1_i1.p1	309	0.0293	-	-1333.43	-1332.91	0.308456	0.937269
3000	stephen-SC_DN15848_c0_g1_i1.p1	260	0.000837	-	-1257.93	-1257.38	0.291771	0.937269
3050	stephen-SC_DN16121_c12_g1_i1.p1	275	0.494	+	-1390.79	-1390.24	0.294536	0.937269
3098	stephen-SC_DN16325_c7_g1_i1.p1	287	0.481	+	-1258.33	-1257.79	0.298772	0.937269
3147	stephen-SC_DN16572_c0_g1_i1.p1	205	0.000646	-	-838.38	-837.857	0.306353	0.937269
3231	stephen-SC_DN17663_c0_g1_i1.p1	176	0.192	+	-863.834	-863.324	0.312632	0.937269
3260	stephen-SC_DN17811_c0_g1_i1.p1	403	0.322	+	-1783.59	-1783.06	0.301983	0.937269
3270	stephen-SC_DN17881_c0_g1_i1.p1	350	0.476	+	-1521.26	-1520.75	0.312645	0.937269
3289	stephen-SC_DN18302_c0_g1_i1.p1	492	0.207	+	-2069.37	-2068.83	0.296182	0.937269
3325	stephen-SC_DN18468_c0_g1_i1.p1	199	0.378	+	-862.812	-862.264	0.294988	0.937269
3362	stephen-SC_DN18959_c0_g2_i1.p1	115	0.0325	-	-541.454	-540.938	0.309808	0.937269
3407	stephen-SC_DN19656_c0_g1_i1.p1	280	0.0335	-	-1235.42	-1234.88	0.300178	0.937269
3433	stephen-SC_DN2432_c0_g1_i1.p1	331	0.306	+	-1490.95	-1490.41	0.301011	0.937269
3477	stephen-SC_DN4208_c0_g1_i1.p1	455	0.405	+	-2016.59	-2016.03	0.290395	0.937269
3520	stephen-SC_DN5123_c0_g1_i1.p1	408	0.472	+	-1712.43	-1711.91	0.305799	0.937269
3555	stephen-SC_DN5635_c0_g1_i1.p1	159	0.418	+	-707.072	-706.56	0.311756	0.937269
3577	stephen-SC_DN5997_c0_g1_i1.p1	354	0.146	+	-1581.4	-1580.86	0.300063	0.937269
3604	stephen-SC_DN6276_c0_g1_i1.p1	267	0.449	+	-1198.6	-1198.04	0.292875	0.937269
3737	stephen-SC_DN8492_c0_g1_i1.p1	387	0.325	+	-1614.32	-1613.77	0.293677	0.937269
3763	stephen-SC_DN9162_c0_g1_i1.p1	125	NA	NA	-522.277	-521.753	0.305604	0.937269
455	AM-stephen-SC_DN12910_c2_g1_i1.p1	259	0.26	+	-1104.71	-1104.2	0.315038	0.937324
515	AM-stephen-SC_DN13239_c0_g2_i1.p1	134	0.0326	-	-593.173	-592.67	0.315987	0.937324
680	AM-stephen-SC_DN13908_c2_g1_i1.p1	284	0.0526	+	-1205.56	-1205.06	0.314315	0.937324
835	AM-stephen-SC_DN14581_c5_g1_i1.p1	105	0.0339	-	-460.258	-459.754	0.31545	0.937324
1163	AM-stephen-SC_DN15683_c0_g1_i1.p1	228	0.0313	-	-954.805	-954.301	0.315197	0.937324
2372	AM-stephen-SC_DN8629_c0_g2_i1.p1	419	0.00372	-	-2007.49	-2006.99	0.316601	0.937324
2391	AM-stephen-SC_DN8864_c0_g1_i1.p1	102	0.299	+	-470.808	-470.305	0.316313	0.937324
2536	stephen-SC_DN10458_c0_g2_i1.p1	244	0.539	+	-1086.49	-1085.98	0.315496	0.937324
2687	stephen-SC_DN13386_c0_g2_i1.p1	210	0.448	+	-943.028	-942.527	0.316878	0.937324
2708	stephen-SC_DN13585_c0_g1_i1.p1	306	0.466	+	-1362.67	-1362.17	0.316884	0.937324
2922	stephen-SC_DN15502_c0_g1_i2.p1	622	0.454	+	-2676.34	-2675.83	0.315536	0.937324
3105	stephen-SC_DN16353_c0_g1_i1.p1	190	0.212	+	-811.763	-811.256	0.314139	0.937324
3224	stephen-SC_DN17635_c0_g1_i1.p1	182	0.376	+	-785.64	-785.14	0.316877	0.937324
3635	stephen-SC_DN6576_c0_g1_i1.p1	302	0.216	+	-1419.66	-1419.15	0.314717	0.937324
710	AM-stephen-SC_DN14038_c2_g1_i1.p1	45	0.0356	-	-316.092	-315.593	0.317917	0.937459
1383	AM-stephen-SC_DN16168_c11_g1_i1.p1	286	0.263	+	-1156.49	-1155.99	0.317535	0.937459
1888	AM-stephen-SC_DN2097_c0_g1_i1.p1	417	0.522	+	-1862.39	-1861.89	0.317748	0.937459
2875	stephen-SC_DN15277_c0_g1_i1.p1	212	0.53	+	-1074.52	-1074.02	0.317541	0.937459
1450	AM-stephen-SC_DN16276_c4_g1_i1.p1	150	0.121	+	-680.859	-680.362	0.318895	0.939615
2700	stephen-SC_DN13500_c0_g1_i1.p1	57	0.362	+	-275.946	-275.45	0.319202	0.93979
1369	AM-stephen-SC_DN16140_c2_g2_i1.p1	273	0.0111	-	-1403.38	-1402.89	0.320438	0.9427
990	AM-stephen-SC_DN15201_c2_g1_i1.p1	198	0.00283	-	-940.818	-940.325	0.320788	0.942998
2227	AM-stephen-SC_DN7031_c0_g1_i1.p1	510	0.037	-	-2177.3	-2176.81	0.322525	0.946805
3690	stephen-SC_DN7820_c0_g1_i1.p1	271	0.0462	-	-1161.54	-1161.05	0.322582	0.946805
2276	AM-stephen-SC_DN7868_c0_g1_i1.p1	259	0.225	+	-1229.72	-1229.23	0.322903	0.947017
744	AM-stephen-SC_DN14215_c0_g1_i1.p1	233	0.369	+	-990.237	-989.75	0.323428	0.947735
3022	stephen-SC_DN15956_c1_g1_i1.p1	272	0.124	+	-1165.11	-1164.63	0.323647	0.947735
1427	AM-stephen-SC_DN16239_c0_g1_i1.p1	404	0.031	-	-1826.47	-1825.99	0.324163	0.948515
613	AM-stephen-SC_DN13666_c2_g1_i1.p1	783	0.48	+	-3425.39	-3424.91	0.325029	0.948578
1228	AM-stephen-SC_DN15837_c0_g1_i1.p1	324	0.478	+	-1424.23	-1423.74	0.324853	0.948578
2133	AM-stephen-SC_DN6145_c0_g1_i1.p1	196	0.0358	-	-1061.52	-1061.04	0.325184	0.948578
3090	stephen-SC_DN16277_c5_g1_i1.p1	226	0.371	+	-1033.49	-1033	0.324713	0.948578
2437	AM-stephen-SC_DN9284_c0_g1_i1.p1	386	0.545	+	-1791.1	-1790.62	0.326191	0.950784
1995	AM-stephen-SC_DN4471_c0_g1_i1.p1	478	0.383	+	-1962.74	-1962.26	0.327036	0.951787
2961	stephen-SC_DN15670_c0_g1_i1.p1	204	0.472	+	-992.347	-991.866	0.326828	0.951787
144	AM-stephen-SC_DN11139_c0_g1_i1.p1	280	0.485	+	-1270.16	-1269.68	0.328788	0.953962
1366	AM-stephen-SC_DN16133_c0_g1_i1.p1	2611	0.455	+	-11033.6	-11033.1	0.328618	0.953962
3259	stephen-SC_DN17803_c0_g1_i1.p1	280	0.0657	+	-1207.28	-1206.81	0.328212	0.953962
3370	stephen-SC_DN19020_c0_g1_i1.p1	211	0.367	+	-906.838	-906.361	0.328495	0.953962
75	AM-stephen-SC_DN10549_c1_g1_i1.p1	86	0.282	+	-399.931	-399.458	0.330597	0.954046
117	AM-stephen-SC_DN10988_c2_g1_i1.p1	171	0.0415	-	-792.267	-791.814	0.341368	0.954046
136	AM-stephen-SC_DN11074_c0_g1_i1.p1	107	NA	NA	-466.49	-466.031	0.338462	0.954046
437	AM-stephen-SC_DN12769_c0_g1_i1.p1	149	0.0164	-	-637.869	-637.414	0.339983	0.954046
474	AM-stephen-SC_DN13039_c0_g1_i1.p1	483	0.519	+	-2489.12	-2488.65	0.335859	0.954046
489	AM-stephen-SC_DN13128_c0_g1_i1.p1	146	NA	NA	-598.537	-598.083	0.340772	0.954046
569	AM-stephen-SC_DN13469_c0_g1_i1.p1	184	0.176	+	-838.006	-837.552	0.340443	0.954046
654	AM-stephen-SC_DN13795_c0_g1_i1.p1	776	0.434	+	-3469.18	-3468.73	0.339559	0.954046
670	AM-stephen-SC_DN13859_c2_g1_i1.p1	100	NA	NA	-418.429	-417.974	0.340073	0.954046
758	AM-stephen-SC_DN14272_c0_g1_i1.p1	315	0.34	+	-1442.36	-1441.91	0.339665	0.954046
815	AM-stephen-SC_DN14496_c2_g1_i1.p1	203	0.519	+	-845.182	-844.73	0.341572	0.954046
855	AM-stephen-SC_DN14659_c0_g1_i1.p1	460	0.0112	-	-1998.65	-1998.19	0.335801	0.954046
939	AM-stephen-SC_DN15014_c0_g1_i1.p1	659	0.474	+	-2756.12	-2755.64	0.33106	0.954046
951	AM-stephen-SC_DN15049_c0_g1_i1.p1	424	0.415	+	-1859.26	-1858.81	0.341879	0.954046
1028	AM-stephen-SC_DN15303_c0_g1_i1.p1	177	0.181	+	-743.653	-743.196	0.339404	0.954046
1131	AM-stephen-SC_DN15573_c0_g3_i1.p1	108	0.0721	+	-461.025	-460.571	0.340707	0.954046
1155	AM-stephen-SC_DN15666_c0_g1_i1.p1	169	0.181	+	-703.933	-703.48	0.341005	0.954046
1225	AM-stephen-SC_DN15829_c0_g2_i1.p1	260	0.291	+	-1770.84	-1770.37	0.332988	0.954046
1323	AM-stephen-SC_DN16066_c3_g1_i1.p1	85	0.183	+	-670.376	-669.913	0.335629	0.954046
1432	AM-stephen-SC_DN16248_c4_g1_i1.p1	158	0.5	+	-744.19	-743.726	0.335216	0.954046
1504	AM-stephen-SC_DN16338_c6_g1_i1.p1	180	0.484	+	-761.52	-761.062	0.338403	0.954046
1515	AM-stephen-SC_DN16347_c3_g1_i2.p1	150	0.0299	-	-1089.69	-1089.23	0.337972	0.954046
1568	AM-stephen-SC_DN16653_c0_g1_i1.p1	125	0.0307	-	-523.328	-522.874	0.340938	0.954046
1587	AM-stephen-SC_DN17047_c0_g1_i1.p1	433	0.492	+	-1876.79	-1876.33	0.341717	0.954046
1603	AM-stephen-SC_DN17099_c0_g1_i1.p1	246	0.504	+	-1106.49	-1106.04	0.34085	0.954046
1685	AM-stephen-SC_DN17892_c0_g1_i1.p1	145	0.0368	-	-680.964	-680.5	0.335347	0.954046
1899	AM-stephen-SC_DN2237_c0_g1_i1.p1	183	NA	NA	-763.102	-762.647	0.339999	0.954046
2063	AM-stephen-SC_DN5383_c0_g2_i1.p1	239	0.266	+	-1083.33	-1082.87	0.339127	0.954046
2086	AM-stephen-SC_DN5602_c1_g1_i1.p1	589	0.443	+	-2627.62	-2627.17	0.338977	0.954046
2102	AM-stephen-SC_DN5825_c0_g1_i1.p1	99	0.526	+	-541.456	-540.993	0.335818	0.954046
2144	AM-stephen-SC_DN6225_c0_g1_i1.p1	183	0.446	+	-775.699	-775.247	0.341815	0.954046
2412	AM-stephen-SC_DN9067_c1_g1_i1.p1	207	0.509	+	-900.746	-900.283	0.335764	0.954046
2498	AM-stephen-SC_DN9664_c0_g1_i1.p1	103	0.377	+	-446.458	-446.002	0.340049	0.954046
2590	stephen-SC_DN11702_c0_g1_i1.p1	205	NA	NA	-851.635	-851.182	0.341029	0.954046
2603	stephen-SC_DN11915_c0_g1_i1.p1	219	0.526	+	-999.649	-999.18	0.332562	0.954046
2623	stephen-SC_DN12215_c0_g2_i1.p1	264	0.00071	-	-1105.88	-1105.42	0.339587	0.954046
2672	stephen-SC_DN13251_c0_g1_i1.p1	192	NA	NA	-809.725	-809.27	0.340208	0.954046
2685	stephen-SC_DN13356_c0_g1_i1.p1	404	0.234	+	-1772.45	-1772	0.341445	0.954046
2743	stephen-SC_DN14011_c0_g1_i1.p1	262	NA	NA	-1083.95	-1083.49	0.339432	0.954046
2765	stephen-SC_DN14436_c0_g2_i1.p1	145	0.189	+	-642.884	-642.424	0.337219	0.954046
2969	stephen-SC_DN15708_c0_g1_i1.p1	134	0.475	+	-580.725	-580.272	0.341354	0.954046
3132	stephen-SC_DN16502_c0_g1_i1.p1	169	0.000845	-	-688.974	-688.522	0.341794	0.954046
3183	stephen-SC_DN17068_c0_g1_i1.p1	563	0.0363	-	-2403.82	-2403.35	0.3319	0.954046
3201	stephen-SC_DN17169_c0_g1_i1.p1	487	0.52	+	-2245.39	-2244.92	0.329803	0.954046
3261	stephen-SC_DN17818_c0_g1_i1.p1	114	0.0405	-	-520.367	-519.894	0.330705	0.954046
3269	stephen-SC_DN17875_c0_g1_i1.p1	213	0.0434	-	-951.172	-950.71	0.336497	0.954046
3284	stephen-SC_DN18256_c0_g1_i1.p1	331	0.368	+	-1418.28	-1417.83	0.338632	0.954046
3371	stephen-SC_DN19053_c0_g1_i1.p1	135	NA	NA	-572.842	-572.385	0.339033	0.954046
3462	stephen-SC_DN326_c0_g1_i1.p1	377	0.0394	-	-1634.94	-1634.48	0.334825	0.954046
3645	stephen-SC_DN6722_c0_g1_i1.p1	355	0.02	-	-1552.82	-1552.36	0.332577	0.954046
3681	stephen-SC_DN7733_c0_g1_i1.p1	205	0.0412	-	-924.999	-924.543	0.339735	0.954046
3792	stephen-SC_DN9624_c0_g1_i1.p1	185	0.104	+	-790.024	-789.57	0.340598	0.954046
3003	stephen-SC_DN15875_c0_g1_i1.p1	252	0.513	+	-1326.81	-1326.36	0.342262	0.954414
2504	AM-stephen-SC_DN9790_c0_g1_i1.p1	135	0.484	+	-587.884	-587.434	0.342949	0.955628
2262	AM-stephen-SC_DN7756_c0_g1_i1.p1	92	0.227	+	-391.551	-391.103	0.343939	0.957685
3478	stephen-SC_DN4277_c0_g1_i1.p1	105	0.0311	-	-504.852	-504.405	0.344352	0.958132
1683	AM-stephen-SC_DN17885_c0_g1_i1.p1	80	0.228	+	-377.005	-376.56	0.345268	0.95884
2734	stephen-SC_DN13945_c2_g1_i1.p1	515	0.469	+	-2248.99	-2248.54	0.345364	0.95884
2906	stephen-SC_DN15445_c0_g3_i2.p1	88	0.0625	+	-516.233	-515.787	0.344881	0.95884
940	AM-stephen-SC_DN15015_c1_g1_i1.p1	227	0.0021	-	-1183.31	-1182.87	0.34716	0.96227
1097	AM-stephen-SC_DN15472_c0_g1_i1.p1	263	0.206	+	-1168.11	-1167.66	0.347375	0.96227
2533	stephen-SC_DN10277_c0_g1_i1.p1	165	0.165	+	-796.039	-795.597	0.347206	0.96227
2602	stephen-SC_DN11909_c0_g1_i1.p1	300	0.448	+	-1555.15	-1554.71	0.347613	0.96227
2591	stephen-SC_DN11723_c0_g1_i1.p1	353	0.423	+	-1525.23	-1524.79	0.34821	0.963222
255	AM-stephen-SC_DN11783_c0_g1_i1.p1	278	0.238	+	-1146.47	-1146.03	0.350295	0.963762
334	AM-stephen-SC_DN12115_c0_g1_i1.p1	180	0.515	+	-773.487	-773.051	0.349953	0.963762
528	AM-stephen-SC_DN13290_c1_g1_i1.p1	194	0.275	+	-816.842	-816.406	0.350436	0.963762
1307	AM-stephen-SC_DN16026_c0_g1_i1.p1	341	0.396	+	-1424.62	-1424.18	0.349459	0.963762
3078	stephen-SC_DN16244_c3_g1_i2.p1	200	0.462	+	-1393.78	-1393.34	0.349127	0.963762
3379	stephen-SC_DN19149_c0_g1_i1.p1	143	0.167	+	-629.674	-629.238	0.350229	0.963762
3541	stephen-SC_DN5510_c0_g1_i1.p1	227	0.422	+	-1017	-1016.56	0.350046	0.963762
3798	stephen-SC_DN991_c1_g1_i1.p1	167	0.0365	-	-736.907	-736.471	0.350435	0.963762
2774	stephen-SC_DN14598_c0_g1_i1.p2	145	0.0335	-	-659.24	-658.805	0.350701	0.963794
34	AM-stephen-SC_DN10272_c0_g1_i1.p1	166	0.122	+	-707.274	-706.842	0.352788	0.964052
82	AM-stephen-SC_DN10616_c0_g1_i1.p1	262	0.32	+	-1142.79	-1142.36	0.352826	0.964052
1337	AM-stephen-SC_DN16087_c0_g1_i1.p1	495	0.489	+	-2209.4	-2208.96	0.351146	0.964052
2073	AM-stephen-SC_DN546_c0_g1_i1.p1	178	0.46	+	-788.317	-787.883	0.35152	0.964052
2367	AM-stephen-SC_DN8602_c1_g1_i1.p1	160	0.538	+	-703.187	-702.756	0.352806	0.964052
2410	AM-stephen-SC_DN9063_c1_g1_i1.p1	157	0.239	+	-704.133	-703.7	0.351912	0.964052
2462	AM-stephen-SC_DN9403_c0_g1_i1.p1	186	0.344	+	-791.976	-791.542	0.351946	0.964052
3306	stephen-SC_DN18380_c0_g1_i1.p1	207	0.481	+	-1031.43	-1031	0.352082	0.964052
1549	AM-stephen-SC_DN16506_c0_g1_i1.p1	160	0.5	+	-802.116	-801.686	0.353912	0.964938
2733	stephen-SC_DN13936_c0_g1_i1.p1	133	0.00436	-	-588.043	-587.613	0.353732	0.964938
2960	stephen-SC_DN15669_c0_g1_i1.p1	723	0.451	+	-3010.84	-3010.41	0.353612	0.964938
339	AM-stephen-SC_DN12123_c0_g2_i1.p1	131	0.2	+	-601.79	-601.361	0.354189	0.964999
47	AM-stephen-SC_DN10336_c0_g1_i1.p1	334	0.221	+	-1411.59	-1411.17	0.357018	0.966017
81	AM-stephen-SC_DN105_c0_g1_i1.p1	144	0.227	+	-624.001	-623.576	0.356771	0.966017
175	AM-stephen-SC_DN11333_c0_g1_i1.p1	339	0.445	+	-1474.02	-1473.6	0.358099	0.966017
186	AM-stephen-SC_DN11382_c1_g1_i1.p1	163	0.49	+	-753.707	-753.28	0.355666	0.966017
488	AM-stephen-SC_DN13125_c1_g1_i1.p1	259	0.0298	-	-1119.95	-1119.53	0.357877	0.966017
767	AM-stephen-SC_DN14316_c1_g1_i1.p1	380	0.33	+	-1610.37	-1609.95	0.356718	0.966017
1129	AM-stephen-SC_DN15569_c0_g1_i1.p1	119	0.506	+	-553.68	-553.256	0.357011	0.966017
1137	AM-stephen-SC_DN15609_c1_g1_i1.p1	271	0.407	+	-1248.02	-1247.6	0.358123	0.966017
1254	AM-stephen-SC_DN15903_c1_g2_i1.p1	331	0.491	+	-1540.97	-1540.55	0.357157	0.966017
1950	AM-stephen-SC_DN3407_c0_g1_i1.p1	146	0.254	+	-676.994	-676.569	0.356691	0.966017
2180	AM-stephen-SC_DN6461_c0_g1_i1.p1	223	0.0478	-	-976.839	-976.412	0.355477	0.966017
2933	stephen-SC_DN15559_c0_g1_i1.p1	514	0.394	+	-2333.17	-2332.74	0.35511	0.966017
3062	stephen-SC_DN16171_c0_g2_i1.p1	546	0.195	+	-2189.24	-2188.82	0.355926	0.966017
3339	stephen-SC_DN18835_c0_g1_i1.p1	614	0.0368	-	-2648.41	-2647.99	0.358033	0.966017
86	AM-stephen-SC_DN10710_c0_g1_i1.p1	188	0.27	+	-812.523	-812.102	0.358885	0.967384
1261	AM-stephen-SC_DN15920_c0_g1_i1.p1	346	0.0385	-	-1562.38	-1561.96	0.359654	0.967464
1262	AM-stephen-SC_DN15923_c0_g1_i1.p1	404	0.0332	-	-1822.37	-1821.96	0.359602	0.967464
2123	AM-stephen-SC_DN6073_c0_g1_i1.p1	222	0.0301	-	-1018.62	-1018.2	0.359933	0.967464
3678	stephen-SC_DN7658_c0_g1_i1.p1	243	0.482	+	-1162.45	-1162.03	0.359803	0.967464
1165	AM-stephen-SC_DN15686_c0_g1_i1.p1	414	0.415	+	-1770.65	-1770.23	0.361172	0.968309
3150	stephen-SC_DN16582_c0_g1_i1.p1	194	0.424	+	-896.208	-895.792	0.361268	0.968309
3153	stephen-SC_DN16588_c0_g1_i1.p1	258	0.0344	-	-1139.28	-1138.87	0.360947	0.968309
3518	stephen-SC_DN5112_c0_g1_i1.p1	410	0.427	+	-1735.29	-1734.87	0.360689	0.968309
2476	AM-stephen-SC_DN9474_c0_g1_i1.p1	189	0.0345	-	-752.282	-751.865	0.36154	0.968355
2872	stephen-SC_DN15247_c0_g1_i1.p1	312	0.282	+	-1375.69	-1375.28	0.362659	0.970669
628	AM-stephen-SC_DN13729_c0_g1_i1.p1	249	NA	NA	-1058.31	-1057.9	0.365239	0.975103
1249	AM-stephen-SC_DN15896_c0_g1_i1.p1	454	0.526	+	-2121.42	-2121.01	0.365343	0.975103
2171	AM-stephen-SC_DN6364_c0_g1_i1.p1	169	0.486	+	-764.37	-763.96	0.365009	0.975103
2507	AM-stephen-SC_DN9826_c0_g1_i1.p1	180	0.484	+	-782.126	-781.716	0.365015	0.975103
1938	AM-stephen-SC_DN2920_c0_g1_i1.p1	306	0.156	+	-1478.5	-1478.09	0.366922	0.977955
3494	stephen-SC_DN4524_c0_g1_i1.p1	317	0.251	+	-1380.97	-1380.56	0.366926	0.977955
508	AM-stephen-SC_DN13210_c0_g2_i1.p1	418	0.422	+	-1825.54	-1825.14	0.367353	0.978405
1523	AM-stephen-SC_DN16382_c0_g1_i1.p1	153	0.463	+	-694.259	-693.853	0.367776	0.978792
2024	AM-stephen-SC_DN4723_c0_g1_i1.p1	476	0.455	+	-2080.87	-2080.47	0.368013	0.978792
2377	AM-stephen-SC_DN8683_c0_g1_i1.p1	200	0.0327	-	-1075	-1074.59	0.369201	0.979282
2853	stephen-SC_DN15141_c0_g1_i1.p1	344	0.255	+	-1555.22	-1554.82	0.369099	0.979282
3082	stephen-SC_DN16260_c13_g1_i1.p1	310	0.0451	-	-1381.4	-1381	0.368723	0.979282
3243	stephen-SC_DN17703_c0_g2_i1.p1	240	0.307	+	-1069.26	-1068.86	0.369229	0.979282
3043	stephen-SC_DN16091_c1_g1_i1.p1	625	0.52	+	-2807.03	-2806.63	0.37047	0.981329
3247	stephen-SC_DN17726_c0_g1_i1.p1	112	0.0307	-	-543.294	-542.893	0.370518	0.981329
3529	stephen-SC_DN5250_c0_g3_i1.p1	201	0.524	+	-997.495	-997.095	0.370916	0.981699
1088	AM-stephen-SC_DN15439_c0_g2_i1.p1	400	0.0343	-	-1754.67	-1754.28	0.372581	0.98542
148	AM-stephen-SC_DN11190_c1_g1_i1.p1	383	0.241	+	-1697.62	-1697.24	0.386064	0.985999
157	AM-stephen-SC_DN11253_c0_g1_i1.p1	49	0.491	+	-235.425	-235.056	0.390487	0.985999
211	AM-stephen-SC_DN11612_c0_g1_i1.p1	88	0.35	+	-374.591	-374.224	0.391571	0.985999
307	AM-stephen-SC_DN12000_c0_g1_i1.p1	329	0.146	+	-1350.43	-1350.07	0.390894	0.985999
426	AM-stephen-SC_DN12714_c3_g1_i1.p1	169	0.00414	-	-733.402	-733.024	0.384467	0.985999
549	AM-stephen-SC_DN13391_c0_g1_i1.p1	171	NA	NA	-773.878	-773.504	0.387201	0.985999
647	AM-stephen-SC_DN13777_c0_g1_i1.p1	112	0.000259	-	-497.547	-497.178	0.390107	0.985999
657	AM-stephen-SC_DN13817_c0_g1_i1.p1	234	0.479	+	-1079.63	-1079.24	0.375812	0.985999
671	AM-stephen-SC_DN13875_c0_g1_i1.p1	382	0.00141	-	-1641.79	-1641.4	0.374335	0.985999
713	AM-stephen-SC_DN14051_c1_g1_i1.p1	177	0.116	+	-821.389	-821	0.377443	0.985999
715	AM-stephen-SC_DN14058_c0_g1_i1.p1	79	0.403	+	-351.721	-351.342	0.38404	0.985999
725	AM-stephen-SC_DN14114_c1_g1_i1.p1	319	NA	NA	-2918.59	-2918.22	0.386413	0.985999
849	AM-stephen-SC_DN14640_c1_g1_i1.p1	119	0.0337	-	-578.039	-577.646	0.375069	0.985999
903	AM-stephen-SC_DN14865_c0_g1_i1.p1	662	0.503	+	-3120.14	-3119.75	0.373974	0.985999
948	AM-stephen-SC_DN15037_c0_g2_i1.p1	325	0.488	+	-1572.62	-1572.24	0.386496	0.985999
955	AM-stephen-SC_DN15062_c0_g1_i1.p1	139	0.125	+	-620.526	-620.139	0.379289	0.985999
995	AM-stephen-SC_DN15217_c11_g1_i1.p1	137	NA	NA	-606.522	-606.14	0.382424	0.985999
1073	AM-stephen-SC_DN15412_c0_g1_i2.p1	381	0.238	+	-1514.46	-1514.09	0.390742	0.985999
1168	AM-stephen-SC_DN15691_c0_g2_i1.p1	122	0.537	+	-563.009	-562.642	0.391679	0.985999
1177	AM-stephen-SC_DN15718_c0_g2_i1.p1	332	0.0351	-	-1580.32	-1579.95	0.387916	0.985999
1200	AM-stephen-SC_DN15775_c0_g1_i1.p1	367	0.501	+	-1790.71	-1790.32	0.375165	0.985999
1219	AM-stephen-SC_DN15816_c0_g1_i1.p1	182	0.511	+	-879.107	-878.724	0.381838	0.985999
1333	AM-stephen-SC_DN16081_c1_g3_i1.p1	1506	0.486	+	-7017.38	-7017.01	0.39126	0.985999
1394	AM-stephen-SC_DN16189_c17_g1_i1.p1	192	0.56	+	-879.492	-879.098	0.374951	0.985999
1470	AM-stephen-SC_DN16297_c2_g1_i1.p1	537	0.516	+	-3007.33	-3006.95	0.382599	0.985999
1532	AM-stephen-SC_DN16442_c0_g1_i1.p1	121	NA	NA	-521.452	-521.084	0.39133	0.985999
1550	AM-stephen-SC_DN16509_c0_g1_i1.p1	148	0.459	+	-724.47	-724.096	0.387311	0.985999
1615	AM-stephen-SC_DN17166_c0_g1_i1.p1	129	0.0788	+	-628.898	-628.517	0.382726	0.985999
1618	AM-stephen-SC_DN17174_c0_g1_i1.p1	320	0.454	+	-1392.44	-1392.06	0.381939	0.985999
1637	AM-stephen-SC_DN17381_c0_g1_i1.p1	143	0.225	+	-674.827	-674.431	0.373773	0.985999
1733	AM-stephen-SC_DN18420_c0_g1_i1.p1	309	0.511	+	-1307.98	-1307.6	0.38117	0.985999
1758	AM-stephen-SC_DN18831_c0_g1_i1.p1	121	0.0332	-	-510.59	-510.223	0.391752	0.985999
1784	AM-stephen-SC_DN18975_c0_g1_i1.p1	104	0.0494	-	-499.901	-499.528	0.387179	0.985999
1831	AM-stephen-SC_DN19560_c0_g1_i1.p1	390	0.402	+	-1677.35	-1676.98	0.38707	0.985999
1844	AM-stephen-SC_DN19619_c0_g1_i1.p1	232	0.529	+	-1000.6	-1000.22	0.380997	0.985999
2216	AM-stephen-SC_DN6803_c0_g1_i1.p1	178	0.0362	-	-800.541	-800.173	0.391022	0.985999
2266	AM-stephen-SC_DN7780_c0_g1_i1.p1	191	0.157	+	-816.462	-816.077	0.379844	0.985999
2425	AM-stephen-SC_DN9187_c1_g1_i1.p1	112	NA	NA	-502.93	-502.562	0.390824	0.985999
2453	AM-stephen-SC_DN934_c0_g2_i1.p1	127	0.483	+	-608.152	-607.779	0.388164	0.985999
2535	stephen-SC_DN10405_c0_g1_i1.p1	132	0.00476	-	-620.942	-620.555	0.379172	0.985999
2643	stephen-SC_DN12635_c0_g1_i1.p1	193	0.0439	-	-808.434	-808.065	0.390303	0.985999
2646	stephen-SC_DN12690_c1_g1_i1.p1	342	0.463	+	-1598.71	-1598.34	0.386588	0.985999
2730	stephen-SC_DN13900_c0_g1_i1.p1	201	0.000168	-	-956.15	-955.773	0.385019	0.985999
2751	stephen-SC_DN14142_c1_g1_i1.p1	519	0.212	+	-2178.69	-2178.3	0.375313	0.985999
2777	stephen-SC_DN14624_c1_g1_i1.p1	270	0.000126	-	-1139.01	-1138.64	0.3913	0.985999
2783	stephen-SC_DN14683_c0_g1_i1.p1	118	0.515	+	-508.332	-507.961	0.389075	0.985999
2812	stephen-SC_DN14951_c1_g1_i1.p1	235	0.446	+	-1019.83	-1019.45	0.382671	0.985999
2842	stephen-SC_DN15077_c0_g1_i1.p1	270	0.000125	-	-1173.93	-1173.55	0.384835	0.985999
2845	stephen-SC_DN15087_c1_g1_i1.p1	362	0.0159	-	-1615.23	-1614.85	0.383541	0.985999
2925	stephen-SC_DN15516_c0_g1_i1.p1	371	0.495	+	-1758.14	-1757.75	0.380514	0.985999
2963	stephen-SC_DN15687_c0_g2_i1.p1	237	0.0599	+	-1074.38	-1074.01	0.389562	0.985999
2990	stephen-SC_DN15779_c1_g1_i1.p1	532	0.316	+	-2274.65	-2274.26	0.37481	0.985999
3019	stephen-SC_DN15937_c0_g1_i1.p1	146	NA	NA	-633.48	-633.112	0.390597	0.985999
3029	stephen-SC_DN15985_c0_g1_i1.p1	737	0.101	+	-3559.1	-3558.72	0.381064	0.985999
3096	stephen-SC_DN16315_c4_g1_i1.p1	358	0.0394	-	-1583.35	-1582.97	0.386706	0.985999
3167	stephen-SC_DN16980_c0_g1_i1.p1	510	0.499	+	-2531.74	-2531.35	0.378182	0.985999
3267	stephen-SC_DN17870_c0_g1_i1.p1	218	0.457	+	-1000.08	-999.693	0.381491	0.985999
3330	stephen-SC_DN18524_c0_g1_i1.p1	167	0.485	+	-830.86	-830.47	0.376813	0.985999
3402	stephen-SC_DN19574_c0_g1_i1.p1	148	0.0326	-	-642.184	-641.813	0.388786	0.985999
3464	stephen-SC_DN3293_c0_g1_i1.p1	149	0.000318	-	-683.353	-682.967	0.379485	0.985999
3485	stephen-SC_DN441_c0_g1_i1.p1	275	0.0316	-	-1146.15	-1145.78	0.391528	0.985999
3537	stephen-SC_DN5462_c0_g2_i1.p1	278	0.000234	-	-1213.49	-1213.12	0.385788	0.985999
3546	stephen-SC_DN5569_c0_g1_i1.p1	76	0.415	+	-351.223	-350.855	0.390723	0.985999
3551	stephen-SC_DN5610_c0_g1_i1.p1	234	0.468	+	-1108.04	-1107.65	0.378096	0.985999
3563	stephen-SC_DN576_c0_g1_i1.p1	366	0.0397	-	-1572.44	-1572.06	0.386456	0.985999
3568	stephen-SC_DN5835_c0_g1_i1.p1	317	NA	NA	-1315.76	-1315.38	0.382277	0.985999
3575	stephen-SC_DN5948_c0_g1_i1.p1	496	0.169	+	-2192.23	-2191.85	0.38655	0.985999
3587	stephen-SC_DN6109_c0_g1_i1.p1	418	0.377	+	-1826.43	-1826.06	0.387727	0.985999
3628	stephen-SC_DN6496_c0_g1_i1.p1	696	0.0013	-	-2824.26	-2823.87	0.378511	0.985999
3631	stephen-SC_DN6517_c0_g1_i1.p1	219	0.0312	-	-959.961	-959.58	0.383037	0.985999
3648	stephen-SC_DN6759_c0_g1_i1.p1	574	0.48	+	-2537.88	-2537.48	0.373398	0.985999
3724	stephen-SC_DN8375_c0_g2_i1.p1	155	0.0393	-	-644.216	-643.849	0.391645	0.985999
3768	stephen-SC_DN9281_c0_g1_i1.p1	355	0.375	+	-1527.38	-1527	0.378106	0.985999
409	AM-stephen-SC_DN12558_c3_g1_i1.p1	210	0.0975	+	-897.638	-897.272	0.392143	0.986331
1105	AM-stephen-SC_DN15489_c0_g3_i1.p1	288	0.0302	-	-1208.12	-1207.75	0.392811	0.986748
1221	AM-stephen-SC_DN15822_c3_g1_i1.p1	403	0.477	+	-1879.64	-1879.28	0.392829	0.986748
2886	stephen-SC_DN15336_c0_g1_i2.p1	402	0.131	+	-1956.79	-1956.43	0.393505	0.987634
3728	stephen-SC_DN8414_c0_g1_i1.p1	226	NA	NA	-951.453	-951.09	0.393701	0.987634
2408	AM-stephen-SC_DN9055_c0_g1_i1.p1	317	NA	NA	-1295.75	-1295.39	0.393997	0.987724
55	AM-stephen-SC_DN10412_c0_g1_i1.p1	114	0.296	+	-543.357	-542.997	0.395972	0.988381
1915	AM-stephen-SC_DN2452_c0_g1_i1.p1	144	0.0228	-	-651.703	-651.341	0.394768	0.988381
2116	AM-stephen-SC_DN6036_c1_g1_i1.p1	260	0.0372	-	-1132.97	-1132.61	0.395772	0.988381
2183	AM-stephen-SC_DN6486_c0_g1_i1.p1	14	0.442	+	-70.0566	-69.696	0.395724	0.988381
2193	AM-stephen-SC_DN6600_c0_g1_i1.p1	185	NA	NA	-757.985	-757.625	0.395729	0.988381
2415	AM-stephen-SC_DN9089_c2_g1_i1.p1	108	0.143	+	-464.944	-464.583	0.395536	0.988381
3686	stephen-SC_DN7786_c0_g1_i1.p1	118	0.356	+	-550.93	-550.57	0.396081	0.988381
1547	AM-stephen-SC_DN16493_c0_g1_i1.p1	141	0.0336	-	-638.826	-638.466	0.396427	0.988594
2715	stephen-SC_DN13696_c0_g1_i1.p1	373	0.0115	-	-1640.18	-1639.82	0.396936	0.989213
3607	stephen-SC_DN6285_c0_g1_i1.p1	449	0.53	+	-1869.33	-1868.97	0.397256	0.989362
1286	AM-stephen-SC_DN15988_c1_g2_i1.p1	330	0.395	+	-1463.54	-1463.19	0.398312	0.991067
2376	AM-stephen-SC_DN8674_c0_g1_i1.p1	118	0.00146	-	-580.62	-580.264	0.398462	0.991067
122	AM-stephen-SC_DN11018_c0_g1_i1.p1	75	0.538	+	-362.006	-361.65	0.399061	0.991258
3633	stephen-SC_DN6541_c0_g1_i1.p1	177	0.357	+	-797.465	-797.109	0.398926	0.991258
3239	stephen-SC_DN17692_c1_g1_i1.p1	155	0.0718	+	-761.887	-761.532	0.39934	0.991302
1559	AM-stephen-SC_DN16564_c0_g1_i1.p1	502	0.509	+	-2275.92	-2275.57	0.399758	0.991692
67	AM-stephen-SC_DN10501_c0_g1_i1.p1	263	0.121	+	-1131.73	-1131.38	0.400582	0.992493
1156	AM-stephen-SC_DN1566_c0_g1_i1.p1	332	0.0801	+	-1571.19	-1570.84	0.401393	0.992493
1867	AM-stephen-SC_DN19786_c0_g1_i1.p1	318	0.201	+	-1354.2	-1353.85	0.401907	0.992493
2155	AM-stephen-SC_DN6295_c0_g1_i1.p1	356	0.305	+	-2268.44	-2268.09	0.402171	0.992493
2310	AM-stephen-SC_DN8200_c0_g1_i1.p1	353	0.522	+	-1529.77	-1529.42	0.401816	0.992493
2607	stephen-SC_DN11985_c0_g1_i1.p1	273	0.394	+	-1252.24	-1251.89	0.402098	0.992493
2664	stephen-SC_DN13188_c1_g1_i1.p1	186	0.406	+	-838.332	-837.98	0.401877	0.992493
3702	stephen-SC_DN7926_c0_g1_i1.p1	313	0.0296	-	-1369.87	-1369.51	0.400948	0.992493
1974	AM-stephen-SC_DN4181_c0_g1_i1.p1	231	0.456	+	-986.537	-986.187	0.402514	0.992628
3761	stephen-SC_DN9143_c0_g1_i2.p1	631	0.184	+	-2853.38	-2853.03	0.402749	0.992628
244	AM-stephen-SC_DN11731_c0_g1_i1.p1	100	0.0654	+	-478.488	-478.139	0.403468	0.993585
397	AM-stephen-SC_DN12476_c0_g1_i1.p1	155	0.21	+	-693.392	-693.044	0.40366	0.993585
840	AM-stephen-SC_DN14594_c0_g1_i1.p1	221	0.471	+	-926.637	-926.29	0.40476	0.994458
978	AM-stephen-SC_DN15150_c3_g1_i1.p1	28	0.283	+	-134.413	-134.066	0.4048	0.994458
1588	AM-stephen-SC_DN17049_c0_g1_i1.p1	70	0.423	+	-330.16	-329.812	0.404474	0.994458
21	AM-stephen-SC_DN10206_c3_g1_i1.p1	72	0.241	+	-305.489	-305.145	0.406821	0.996414
380	AM-stephen-SC_DN12342_c0_g2_i1.p1	251	0.441	+	-1246.7	-1246.36	0.407424	0.996414
981	AM-stephen-SC_DN15166_c1_g1_i1.p1	109	0.0257	-	-633.093	-632.747	0.405911	0.996414
1765	AM-stephen-SC_DN18866_c0_g1_i1.p1	763	0.512	+	-4512.37	-4512.03	0.4072	0.996414
1861	AM-stephen-SC_DN19704_c0_g1_i1.p1	75	0.271	+	-320.654	-320.311	0.407433	0.996414
1911	AM-stephen-SC_DN2434_c0_g1_i1.p1	112	0.0368	-	-481.202	-480.858	0.406784	0.996414
2261	AM-stephen-SC_DN7741_c0_g1_i1.p1	125	0.00726	-	-522.53	-522.187	0.407323	0.996414
2817	stephen-SC_DN14975_c0_g1_i1.p1	476	0.503	+	-2197.23	-2196.89	0.408261	0.997155
3588	stephen-SC_DN6112_c0_g1_i1.p1	422	0.0306	-	-2008.26	-2007.92	0.408061	0.997155
80	AM-stephen-SC_DN10586_c0_g1_i1.p1	68	0.121	+	-362.729	-362.391	0.411193	0.997183
578	AM-stephen-SC_DN13519_c1_g1_i1.p1	98	0.385	+	-419.006	-418.666	0.410111	0.997183
915	AM-stephen-SC_DN14937_c0_g1_i1.p1	156	0.469	+	-670.794	-670.453	0.408893	0.997183
1285	AM-stephen-SC_DN15984_c0_g1_i1.p1	149	0.474	+	-636.29	-635.952	0.411423	0.997183
1533	AM-stephen-SC_DN16444_c0_g1_i1.p1	105	NA	NA	-426.232	-425.895	0.411184	0.997183
2008	AM-stephen-SC_DN4559_c0_g1_i1.p1	171	NA	NA	-719.951	-719.611	0.409413	0.997183
2267	AM-stephen-SC_DN7783_c0_g1_i1.p1	41	NA	NA	-197.938	-197.6	0.410836	0.997183
2286	AM-stephen-SC_DN7995_c0_g1_i1.p1	127	NA	NA	-533.964	-533.626	0.411157	0.997183
2384	AM-stephen-SC_DN8815_c0_g1_i1.p1	91	0.000867	-	-388.648	-388.307	0.409437	0.997183
2512	AM-stephen-SC_DN9885_c0_g1_i1.p1	87	0.172	+	-376.392	-376.054	0.411185	0.997183
2600	stephen-SC_DN11870_c1_g1_i1.p1	352	0.482	+	-1712.3	-1711.96	0.410631	0.997183
2865	stephen-SC_DN15206_c0_g1_i1.p1	441	0.0312	-	-1896.01	-1895.67	0.411238	0.997183
1062	AM-stephen-SC_DN15391_c0_g4_i1.p1	335	0.485	+	-1435.76	-1435.42	0.41227	0.997962
3214	stephen-SC_DN17286_c0_g1_i1.p1	291	0.228	+	-1251.16	-1250.83	0.412014	0.997962
308	AM-stephen-SC_DN12007_c0_g1_i1.p1	89	0.3	+	-361.776	-361.444	0.414915	0.998004
392	AM-stephen-SC_DN12454_c1_g1_i1.p1	127	0.000529	-	-534.051	-533.717	0.413133	0.998004
853	AM-stephen-SC_DN14656_c0_g1_i1.p1	398	0.00942	-	-1772.77	-1772.44	0.413126	0.998004
1134	AM-stephen-SC_DN15585_c0_g1_i1.p1	468	0.0122	-	-2227.6	-2227.27	0.414725	0.998004
1537	AM-stephen-SC_DN16457_c0_g1_i1.p1	322	0.00535	-	-1347.51	-1347.18	0.414701	0.998004
1800	AM-stephen-SC_DN19214_c0_g1_i1.p1	177	NA	NA	-855.668	-855.335	0.414705	0.998004
2285	AM-stephen-SC_DN7989_c0_g1_i1.p1	263	0.466	+	-1170.84	-1170.5	0.41372	0.998004
2655	stephen-SC_DN1288_c0_g1_i1.p1	185	0.424	+	-819.322	-818.988	0.413458	0.998004
2790	stephen-SC_DN14764_c0_g1_i1.p1	250	0.542	+	-1219.77	-1219.44	0.414743	0.998004
3234	stephen-SC_DN17668_c0_g1_i1.p1	220	0.00695	-	-942.708	-942.373	0.413107	0.998004
422	AM-stephen-SC_DN1267_c0_g1_i1.p1	52	0.00107	-	-222.661	-222.331	0.416063	0.998237
1089	AM-stephen-SC_DN1543_c0_g1_i1.p1	240	0.421	+	-1058.51	-1058.18	0.415538	0.998237
2673	stephen-SC_DN13261_c0_g1_i1.p1	665	0.283	+	-2902.58	-2902.25	0.416058	0.998237
3445	stephen-SC_DN2505_c0_g1_i1.p1	337	0.349	+	-1472.48	-1472.15	0.415376	0.998237
872	AM-stephen-SC_DN14717_c0_g1_i1.p1	297	0.277	+	-1353.69	-1353.36	0.416818	0.998785
1958	AM-stephen-SC_DN3727_c1_g1_i1.p1	117	0.499	+	-605.39	-605.06	0.416678	0.998785
1688	AM-stephen-SC_DN17987_c0_g1_i1.p1	141	0.464	+	-634.406	-634.077	0.417152	0.998954
1	AM-stephen-SC_DN10031_c0_g1_i1.p1	31	NA	NA	-240.145	-240.145	1	1
2	AM-stephen-SC_DN10032_c0_g1_i1.p1	105	0.138	+	-494.165	-494.165	1	1
3	AM-stephen-SC_DN10044_c0_g1_i1.p1	24	0.0591	+	-90.1497	-90.1498	1	1
4	AM-stephen-SC_DN10046_c0_g1_i1.p1	379	0.0313	-	-1559.69	-1559.69	1	1
6	AM-stephen-SC_DN1004_c0_g1_i1.p1	185	0.129	+	-772.313	-772.312	0.994707	1
7	AM-stephen-SC_DN1005_c1_g1_i1.p1	145	0.00768	-	-627.551	-627.482	0.710853	1
8	AM-stephen-SC_DN1007_c0_g1_i1.p1	840	0.046	-	-5303.63	-5303.49	0.591318	1
9	AM-stephen-SC_DN10107_c0_g1_i1.p1	232	0.3	+	-1011.83	-1011.83	1	1
10	AM-stephen-SC_DN10116_c0_g1_i1.p1	69	0.311	+	-286.578	-286.578	1	1
11	AM-stephen-SC_DN10128_c0_g1_i1.p1	215	NA	NA	-864.926	-864.926	1	1
13	AM-stephen-SC_DN10148_c0_g1_i1.p1	214	0.0293	-	-872.222	-872.19	0.801173	1
14	AM-stephen-SC_DN10150_c0_g1_i1.p1	558	0.49	+	-2407.02	-2406.81	0.519442	1
15	AM-stephen-SC_DN10156_c1_g1_i1.p1	109	0.138	+	-458.402	-458.402	1	1
16	AM-stephen-SC_DN1016_c0_g1_i1.p1	167	0.199	+	-712.541	-712.229	0.429566	1
17	AM-stephen-SC_DN10193_c2_g1_i1.p1	114	0.194	+	-468.36	-468.36	1	1
18	AM-stephen-SC_DN10194_c1_g1_i1.p1	153	0.408	+	-661.51	-661.397	0.63355	1
19	AM-stephen-SC_DN101_c1_g1_i1.p1	36	0.105	+	-137.083	-137.084	1	1
20	AM-stephen-SC_DN10200_c0_g1_i1.p1	182	0.03	-	-777.538	-777.538	1	1
22	AM-stephen-SC_DN10209_c0_g1_i1.p1	138	0.000102	-	-568.648	-568.648	0.987743	1
23	AM-stephen-SC_DN10222_c0_g1_i1.p1	401	0.366	+	-1689.64	-1689.63	0.911086	1
24	AM-stephen-SC_DN10223_c0_g1_i1.p1	205	0.197	+	-966.013	-965.757	0.474659	1
26	AM-stephen-SC_DN10244_c0_g1_i1.p1	115	0.000583	-	-582.046	-582.045	0.981461	1
28	AM-stephen-SC_DN10254_c2_g1_i1.p1	306	0.178	+	-1360.78	-1360.73	0.756949	1
30	AM-stephen-SC_DN1025_c0_g1_i1.p1	188	0.118	+	-771.626	-771.626	1	1
32	AM-stephen-SC_DN10267_c0_g1_i1.p1	108	NA	NA	-455.588	-455.588	1	1
33	AM-stephen-SC_DN1026_c1_g1_i1.p1	161	0.355	+	-715.567	-715.245	0.422067	1
35	AM-stephen-SC_DN10274_c1_g1_i1.p1	225	0.489	+	-1050	-1049.9	0.644624	1
37	AM-stephen-SC_DN10294_c2_g1_i1.p1	254	0.448	+	-1135.47	-1135.33	0.592864	1
38	AM-stephen-SC_DN10297_c1_g1_i1.p1	113	0.0789	+	-524.658	-524.653	0.92549	1
39	AM-stephen-SC_DN10298_c0_g1_i1.p1	252	0.498	+	-1359.69	-1359.53	0.568981	1
41	AM-stephen-SC_DN10304_c1_g1_i1.p1	213	NA	NA	-879.5	-879.5	0.992953	1
42	AM-stephen-SC_DN10305_c2_g1_i1.p1	73	0.495	+	-311.503	-311.503	0.996258	1
43	AM-stephen-SC_DN10307_c0_g1_i1.p1	91	0.031	-	-418.338	-418.061	0.456459	1
46	AM-stephen-SC_DN10334_c0_g1_i1.p1	149	0.388	+	-676.667	-676.602	0.71859	1
48	AM-stephen-SC_DN10355_c0_g3_i1.p1	207	0.479	+	-956.27	-956.244	0.817953	1
49	AM-stephen-SC_DN10365_c0_g1_i1.p1	133	0.0198	-	-548.513	-548.513	0.998404	1
50	AM-stephen-SC_DN10372_c0_g1_i1.p1	131	0.496	+	-610.838	-610.816	0.832107	1
52	AM-stephen-SC_DN10383_c0_g1_i1.p1	224	0.583	+	-951.046	-951.046	1	1
53	AM-stephen-SC_DN10406_c0_g1_i1.p1	206	0.17	+	-963.81	-963.795	0.862681	1
54	AM-stephen-SC_DN10411_c2_g1_i1.p1	127	0.00169	-	-542.072	-542.072	0.996432	1
57	AM-stephen-SC_DN10416_c0_g1_i1.p1	132	NA	NA	-567.11	-567.11	1	1
58	AM-stephen-SC_DN10432_c0_g1_i1.p1	29	0.508	+	-150.399	-150.398	0.977834	1
59	AM-stephen-SC_DN10462_c3_g1_i1.p1	93	0.0912	+	-432.693	-432.512	0.546956	1
61	AM-stephen-SC_DN10471_c0_g1_i1.p1	404	0.492	+	-1795.38	-1795.25	0.604417	1
62	AM-stephen-SC_DN10476_c0_g1_i1.p1	285	0.0445	-	-1209.69	-1209.69	1	1
63	AM-stephen-SC_DN10479_c1_g1_i1.p1	57	NA	NA	-238.964	-238.964	1	1
65	AM-stephen-SC_DN10495_c1_g1_i1.p1	6	0.126	+	-25.5222	-25.5222	0.998404	1
66	AM-stephen-SC_DN104_c0_g1_i1.p1	76	NA	NA	-299.246	-299.247	1	1
68	AM-stephen-SC_DN10506_c2_g1_i1.p1	169	NA	NA	-692.181	-692.181	1	1
70	AM-stephen-SC_DN10514_c0_g1_i1.p1	167	0.0845	+	-755.744	-755.627	0.628688	1
71	AM-stephen-SC_DN10527_c0_g1_i1.p1	82	0.207	+	-319.83	-319.83	0.989415	1
72	AM-stephen-SC_DN10530_c0_g1_i1.p1	98	0.086	+	-437.541	-437.541	1	1
73	AM-stephen-SC_DN10535_c0_g1_i1.p1	26	NA	NA	-98.7953	-98.7954	1	1
77	AM-stephen-SC_DN10555_c0_g1_i1.p1	164	0.159	+	-821.799	-821.768	0.801348	1
78	AM-stephen-SC_DN10564_c1_g1_i1.p1	97	0.462	+	-450.94	-450.94	1	1
79	AM-stephen-SC_DN10582_c0_g1_i1.p1	110	0.144	+	-447.234	-447.234	1	1
83	AM-stephen-SC_DN10633_c1_g1_i1.p1	124	0.125	+	-571.71	-571.71	0.990426	1
84	AM-stephen-SC_DN10653_c0_g1_i1.p1	105	0.0346	-	-425.42	-425.42	1	1
85	AM-stephen-SC_DN106_c0_g2_i1.p1	206	0.4	+	-880.984	-880.984	1	1
87	AM-stephen-SC_DN10713_c0_g1_i1.p1	68	NA	NA	-263.357	-263.357	0.997743	1
88	AM-stephen-SC_DN10750_c0_g1_i1.p1	65	0.0618	+	-277.66	-277.66	0.995487	1
89	AM-stephen-SC_DN10775_c1_g1_i1.p1	96	0.222	+	-452.83	-452.645	0.542474	1
90	AM-stephen-SC_DN10778_c1_g1_i1.p1	108	0.346	+	-451.126	-451.126	1	1
92	AM-stephen-SC_DN10807_c1_g1_i1.p1	53	0.0585	+	-210.542	-210.542	1	1
94	AM-stephen-SC_DN10835_c0_g1_i1.p1	106	0.115	+	-450.786	-450.786	1	1
96	AM-stephen-SC_DN10847_c0_g1_i1.p1	332	0.0386	-	-1396.01	-1396.01	0.998404	1
97	AM-stephen-SC_DN10852_c0_g1_i1.p1	146	0.163	+	-595.314	-595.314	1	1
98	AM-stephen-SC_DN10856_c2_g1_i1.p1	27	0.504	+	-122.073	-122.073	1	1
101	AM-stephen-SC_DN10884_c1_g1_i1.p1	56	0.0154	-	-238.025	-238.025	1	1
104	AM-stephen-SC_DN10893_c0_g1_i1.p1	140	0.0541	+	-604.783	-604.766	0.850835	1
107	AM-stephen-SC_DN10921_c1_g1_i1.p1	276	0.0931	+	-1133.02	-1133.02	1	1
108	AM-stephen-SC_DN1093_c0_g1_i1.p1	246	0.519	+	-1191.59	-1191.55	0.769224	1
110	AM-stephen-SC_DN10950_c2_g1_i1.p1	293	NA	NA	-1263.95	-1263.84	0.64983	1
113	AM-stephen-SC_DN10967_c1_g1_i1.p1	42	0.479	+	-161.212	-161.212	1	1
115	AM-stephen-SC_DN10976_c1_g1_i1.p1	65	NA	NA	-267.112	-267.112	0.986987	1
120	AM-stephen-SC_DN10998_c1_g1_i1.p1	188	0.429	+	-811.417	-811.417	1	1
123	AM-stephen-SC_DN11022_c1_g1_i1.p1	101	0.0387	-	-557.202	-557.122	0.690456	1
128	AM-stephen-SC_DN11041_c0_g1_i1.p1	144	0.0329	-	-551.773	-551.773	0.988006	1
132	AM-stephen-SC_DN11067_c1_g1_i1.p1	171	0.412	+	-718.273	-718.273	1	1
134	AM-stephen-SC_DN11072_c0_g1_i1.p1	150	0.108	+	-672.011	-671.971	0.775699	1
137	AM-stephen-SC_DN11075_c1_g1_i1.p1	104	0.000185	-	-459.789	-459.789	1	1
138	AM-stephen-SC_DN11082_c5_g1_i1.p1	49	0.0118	-	-196.276	-196.276	1	1
141	AM-stephen-SC_DN11104_c0_g1_i1.p1	141	0.00156	-	-571.508	-571.273	0.493199	1
142	AM-stephen-SC_DN11119_c0_g1_i1.p1	250	0.000127	-	-970.731	-970.731	1	1
143	AM-stephen-SC_DN11130_c0_g1_i1.p1	155	NA	NA	-644.059	-644.059	1	1
146	AM-stephen-SC_DN11149_c1_g1_i1.p1	70	0.458	+	-369.484	-369.393	0.670217	1
147	AM-stephen-SC_DN11180_c3_g1_i1.p1	390	0.477	+	-1759.61	-1759.58	0.804947	1
149	AM-stephen-SC_DN11201_c1_g1_i1.p1	169	0.406	+	-738.035	-737.979	0.736555	1
151	AM-stephen-SC_DN11213_c0_g1_i1.p1	143	0.0319	-	-593.662	-593.662	1	1
152	AM-stephen-SC_DN11219_c0_g1_i1.p1	132	0.506	+	-553.953	-553.953	0.996258	1
155	AM-stephen-SC_DN11248_c0_g1_i1.p1	199	0.0536	+	-1047.35	-1047.31	0.767703	1
156	AM-stephen-SC_DN11249_c1_g2_i1.p1	30	0.00968	-	-122.148	-122.148	0.997477	1
159	AM-stephen-SC_DN11259_c0_g1_i1.p1	141	0.467	+	-804.162	-804.101	0.727381	1
160	AM-stephen-SC_DN11262_c1_g1_i1.p1	115	NA	NA	-464.708	-464.708	1	1
162	AM-stephen-SC_DN11273_c0_g1_i1.p1	211	0.471	+	-933.859	-933.859	1	1
164	AM-stephen-SC_DN11281_c2_g1_i1.p1	50	0.00573	-	-200.035	-200.035	0.977862	1
165	AM-stephen-SC_DN11282_c0_g1_i1.p1	192	0.44	+	-816.092	-816.092	1	1
168	AM-stephen-SC_DN11291_c0_g1_i1.p1	106	0.149	+	-413.922	-413.922	1	1
169	AM-stephen-SC_DN11298_c2_g1_i1.p1	136	0.521	+	-582.35	-582.058	0.445055	1
170	AM-stephen-SC_DN11300_c0_g1_i1.p1	150	NA	NA	-615.312	-615.312	1	1
171	AM-stephen-SC_DN11303_c1_g1_i1.p1	523	0.0327	-	-2214.53	-2214.51	0.838952	1
172	AM-stephen-SC_DN11304_c0_g1_i1.p1	227	0.485	+	-1089.63	-1089.39	0.491982	1
173	AM-stephen-SC_DN11314_c1_g1_i1.p1	415	0.423	+	-1699.7	-1699.7	1	1
177	AM-stephen-SC_DN11343_c0_g1_i1.p1	199	NA	NA	-819.495	-819.495	1	1
179	AM-stephen-SC_DN11350_c0_g1_i1.p1	118	0.000169	-	-477.052	-477.052	1	1
180	AM-stephen-SC_DN11354_c1_g1_i1.p1	58	0.14	+	-235.934	-235.934	1	1
181	AM-stephen-SC_DN11359_c1_g1_i1.p1	110	0.0773	+	-510.65	-510.551	0.65552	1
182	AM-stephen-SC_DN11360_c0_g1_i1.p1	112	0.348	+	-534.778	-534.688	0.671329	1
185	AM-stephen-SC_DN11380_c0_g1_i1.p1	109	0.0483	-	-465.132	-464.853	0.454634	1
187	AM-stephen-SC_DN11410_c0_g2_i1.p1	394	0.447	+	-1721.96	-1721.96	1	1
192	AM-stephen-SC_DN11460_c0_g1_i1.p1	106	NA	NA	-494.347	-494.159	0.539646	1
193	AM-stephen-SC_DN11475_c0_g1_i1.p1	94	0.302	+	-430.383	-430.297	0.677936	1
194	AM-stephen-SC_DN11480_c0_g1_i1.p1	127	0.343	+	-556.617	-556.617	1	1
198	AM-stephen-SC_DN11527_c3_g1_i1.p1	245	NA	NA	-991.937	-991.937	0.994029	1
200	AM-stephen-SC_DN11534_c0_g1_i1.p1	193	0.031	-	-889.933	-889.931	0.942447	1
202	AM-stephen-SC_DN11549_c1_g1_i1.p1	173	0.0386	-	-770.823	-770.814	0.89138	1
204	AM-stephen-SC_DN11564_c0_g1_i1.p1	9	NA	NA	-29.7771	-29.7771	1	1
205	AM-stephen-SC_DN11568_c0_g1_i1.p1	281	0.0388	-	-1262.79	-1262.78	0.862908	1
206	AM-stephen-SC_DN11575_c3_g1_i1.p1	280	0.438	+	-1201.36	-1201.21	0.57883	1
207	AM-stephen-SC_DN11587_c1_g1_i1.p1	182	0.12	+	-778.285	-778.285	0.989908	1
209	AM-stephen-SC_DN11605_c0_g1_i1.p1	744	0.0396	-	-3034.17	-3034.15	0.866317	1
210	AM-stephen-SC_DN11609_c1_g1_i1.p1	100	NA	NA	-393.398	-393.398	0.990492	1
212	AM-stephen-SC_DN11616_c1_g1_i1.p1	54	0.275	+	-230.742	-230.741	0.97316	1
213	AM-stephen-SC_DN11619_c0_g1_i1.p1	71	0.116	+	-288.13	-288.13	1	1
214	AM-stephen-SC_DN1161_c1_g1_i1.p1	35	0.048	-	-153.187	-153.117	0.707858	1
215	AM-stephen-SC_DN11634_c2_g1_i1.p1	107	0.0762	+	-452.096	-452.096	1	1
216	AM-stephen-SC_DN11639_c0_g1_i1.p1	20	0.375	+	-85.1567	-85.1567	1	1
218	AM-stephen-SC_DN11645_c0_g1_i1.p1	528	0.0303	-	-2273.76	-2273.76	1	1
219	AM-stephen-SC_DN11646_c0_g1_i1.p1	213	0.494	+	-1128.3	-1128.29	0.916811	1
223	AM-stephen-SC_DN11667_c0_g1_i1.p1	428	0.418	+	-1865.61	-1865.44	0.560684	1
224	AM-stephen-SC_DN11668_c0_g1_i1.p1	154	0.386	+	-661.881	-661.881	0.996091	1
225	AM-stephen-SC_DN11668_c2_g1_i1.p1	94	0.576	+	-400.29	-400.29	0.996432	1
227	AM-stephen-SC_DN11671_c2_g1_i1.p1	134	NA	NA	-557.098	-557.102	1	1
228	AM-stephen-SC_DN11678_c0_g1_i1.p1	112	0.432	+	-505.679	-505.679	0.997477	1
231	AM-stephen-SC_DN11686_c0_g1_i1.p1	199	0.00955	-	-845.968	-845.968	1	1
232	AM-stephen-SC_DN11687_c0_g1_i1.p1	37	0.000171	-	-149.832	-149.832	1	1
234	AM-stephen-SC_DN11703_c0_g1_i1.p1	170	0.518	+	-714.55	-714.41	0.596978	1
237	AM-stephen-SC_DN11709_c0_g1_i1.p1	149	0.379	+	-613.247	-613.247	1	1
239	AM-stephen-SC_DN11718_c0_g1_i1.p1	144	NA	NA	-571.583	-571.583	0.998404	1
240	AM-stephen-SC_DN11719_c0_g1_i1.p1	72	NA	NA	-301.924	-301.924	1	1
241	AM-stephen-SC_DN1171_c1_g1_i1.p1	84	0.571	+	-367.595	-367.342	0.476564	1
245	AM-stephen-SC_DN11731_c1_g1_i1.p1	165	0.405	+	-733.544	-733.509	0.791439	1
248	AM-stephen-SC_DN11747_c0_g1_i1.p1	87	0.289	+	-389.155	-389.155	0.996432	1
251	AM-stephen-SC_DN11765_c1_g1_i1.p1	140	NA	NA	-594.321	-594.321	0.998872	1
252	AM-stephen-SC_DN11771_c0_g1_i1.p1	79	0.215	+	-326.573	-326.573	1	1
253	AM-stephen-SC_DN1177_c0_g1_i1.p1	320	0.517	+	-1518.48	-1518.47	0.891938	1
256	AM-stephen-SC_DN11787_c1_g1_i1.p1	150	0.0703	+	-713.195	-713.132	0.721893	1
257	AM-stephen-SC_DN11789_c0_g1_i1.p1	213	0.451	+	-919.961	-919.961	1	1
258	AM-stephen-SC_DN11795_c0_g1_i1.p1	109	NA	NA	-446.77	-446.77	1	1
260	AM-stephen-SC_DN11807_c0_g1_i1.p1	546	0.286	+	-2337.2	-2337.06	0.606692	1
261	AM-stephen-SC_DN11808_c0_g1_i1.p1	146	0.0599	+	-631.17	-631.17	1	1
262	AM-stephen-SC_DN11812_c0_g1_i1.p1	117	0.152	+	-499.712	-499.712	1	1
267	AM-stephen-SC_DN11838_c1_g1_i1.p1	303	0.473	+	-1212.28	-1212.28	0.994707	1
268	AM-stephen-SC_DN11842_c1_g1_i1.p1	126	NA	NA	-519.293	-519.293	1	1
269	AM-stephen-SC_DN11851_c1_g1_i1.p1	42	0.0995	+	-178.279	-178.279	1	1
271	AM-stephen-SC_DN11863_c1_g1_i1.p1	207	0.507	+	-933.382	-933.379	0.938784	1
272	AM-stephen-SC_DN11866_c0_g1_i1.p1	3	0.424	+	-1.90966	-1.90966	1	1
273	AM-stephen-SC_DN11872_c0_g1_i1.p1	214	0.483	+	-907.741	-907.649	0.667746	1
275	AM-stephen-SC_DN11880_c0_g1_i1.p1	119	0.00255	-	-482.206	-482.206	1	1
279	AM-stephen-SC_DN11895_c2_g1_i1.p1	119	0.543	+	-600.518	-600.485	0.797565	1
280	AM-stephen-SC_DN11898_c0_g1_i1.p1	124	0.0998	+	-515.644	-515.644	0.998404	1
281	AM-stephen-SC_DN11905_c0_g1_i1.p1	319	0.0346	-	-1303.17	-1303.17	1	1
283	AM-stephen-SC_DN11916_c0_g1_i1.p1	107	0.0419	-	-457.18	-457.18	1	1
284	AM-stephen-SC_DN11919_c0_g1_i1.p1	269	0.426	+	-1194.07	-1193.92	0.572643	1
285	AM-stephen-SC_DN11932_c0_g1_i1.p1	78	0.39	+	-383.032	-383.032	0.998404	1
286	AM-stephen-SC_DN11935_c1_g1_i1.p1	178	0.385	+	-842.567	-842.409	0.57386	1
287	AM-stephen-SC_DN11937_c1_g1_i1.p1	182	0.168	+	-761.083	-761.083	1	1
289	AM-stephen-SC_DN11942_c1_g1_i1.p1	127	0.000262	-	-543.879	-543.879	1	1
290	AM-stephen-SC_DN11950_c1_g1_i1.p1	87	NA	NA	-361.898	-361.898	1	1
291	AM-stephen-SC_DN11954_c1_g1_i1.p1	176	NA	NA	-727.52	-727.52	1	1
292	AM-stephen-SC_DN11956_c1_g1_i1.p1	147	0.296	+	-616.905	-616.905	1	1
293	AM-stephen-SC_DN11956_c2_g1_i1.p1	18	0.0752	+	-66.4839	-66.4839	1	1
294	AM-stephen-SC_DN11957_c1_g1_i1.p1	299	0.478	+	-1258.03	-1258.03	1	1
295	AM-stephen-SC_DN11963_c1_g1_i1.p1	132	0.0451	-	-609.274	-609.095	0.550006	1
296	AM-stephen-SC_DN11967_c0_g1_i1.p1	13	0.0491	-	-50.4135	-50.4135	0.997236	1
299	AM-stephen-SC_DN11973_c2_g1_i1.p1	194	0.102	+	-823.088	-822.889	0.527597	1
300	AM-stephen-SC_DN11975_c1_g1_i1.p1	23	NA	NA	-93.1334	-93.1334	1	1
302	AM-stephen-SC_DN11979_c1_g1_i1.p1	199	0.183	+	-850.131	-850.131	1	1
304	AM-stephen-SC_DN11990_c0_g1_i1.p1	92	0.253	+	-432.513	-432.441	0.706108	1
305	AM-stephen-SC_DN11992_c0_g1_i1.p1	118	NA	NA	-1915.93	-1915.78	0.586267	1
306	AM-stephen-SC_DN11997_c1_g1_i1.p1	158	0.054	+	-668.639	-668.639	1	1
309	AM-stephen-SC_DN12007_c1_g1_i1.p1	20	0.0383	-	-69.8925	-69.8926	1	1
310	AM-stephen-SC_DN12015_c0_g1_i1.p1	168	0.37	+	-696.919	-696.919	1	1
311	AM-stephen-SC_DN12022_c0_g1_i1.p1	330	0.0269	-	-1404.92	-1404.78	0.590829	1
312	AM-stephen-SC_DN12034_c0_g1_i1.p1	535	0.195	+	-2278.36	-2278.28	0.686956	1
314	AM-stephen-SC_DN12047_c0_g1_i1.p1	119	0.0288	-	-510.68	-510.68	1	1
315	AM-stephen-SC_DN12048_c1_g1_i1.p1	794	0.146	+	-3293.8	-3293.48	0.427849	1
316	AM-stephen-SC_DN12053_c0_g1_i1.p1	309	0.473	+	-1419.35	-1419.2	0.585647	1
317	AM-stephen-SC_DN12065_c0_g1_i1.p1	85	0.442	+	-397.641	-397.641	1	1
318	AM-stephen-SC_DN12072_c0_g1_i1.p1	215	0.405	+	-945.744	-945.744	1	1
320	AM-stephen-SC_DN12076_c1_g1_i1.p1	267	0.00231	-	-1130.7	-1130.7	1	1
322	AM-stephen-SC_DN12081_c1_g1_i1.p1	80	0.427	+	-358.888	-358.816	0.705608	1
323	AM-stephen-SC_DN12083_c0_g1_i1.p1	241	0.0359	-	-1134.52	-1134.45	0.713031	1
324	AM-stephen-SC_DN12088_c0_g1_i1.p1	45	0.262	+	-189.723	-189.723	1	1
327	AM-stephen-SC_DN12096_c0_g1_i1.p1	23	0.315	+	-89.989	-89.9889	0.992515	1
328	AM-stephen-SC_DN12103_c1_g1_i1.p1	97	0.0625	+	-420.031	-420.031	1	1
330	AM-stephen-SC_DN12110_c0_g1_i1.p1	180	0.227	+	-814.288	-814.161	0.614489	1
333	AM-stephen-SC_DN12114_c1_g1_i1.p1	183	0.466	+	-758.871	-758.871	1	1
336	AM-stephen-SC_DN12117_c0_g2_i1.p1	313	0.361	+	-1353.53	-1353.53	1	1
338	AM-stephen-SC_DN12122_c1_g1_i1.p1	125	0.579	+	-575.594	-575.575	0.843905	1
341	AM-stephen-SC_DN12125_c0_g1_i1.p1	127	0.157	+	-521.884	-521.884	0.995932	1
342	AM-stephen-SC_DN12127_c0_g1_i1.p1	14	0.478	+	-63.1578	-63.1578	1	1
346	AM-stephen-SC_DN12141_c0_g1_i1.p1	226	NA	NA	-928.91	-928.91	1	1
347	AM-stephen-SC_DN12148_c0_g1_i1.p1	364	0.0287	-	-1613.24	-1613.18	0.715936	1
350	AM-stephen-SC_DN12165_c0_g1_i1.p1	37	0.0301	-	-179.631	-179.631	0.996615	1
351	AM-stephen-SC_DN12167_c0_g1_i1.p1	83	0.213	+	-335.716	-335.716	1	1
354	AM-stephen-SC_DN12182_c1_g1_i1.p1	219	0.303	+	-1018.16	-1018.01	0.585298	1
355	AM-stephen-SC_DN12183_c0_g1_i1.p1	221	NA	NA	-903.234	-903.234	1	1
358	AM-stephen-SC_DN12197_c0_g1_i1.p1	297	0.472	+	-1359.19	-1359.15	0.777381	1
359	AM-stephen-SC_DN12203_c1_g1_i1.p1	63	0.266	+	-281.99	-281.99	0.990359	1
360	AM-stephen-SC_DN12205_c0_g1_i1.p1	123	NA	NA	-504.372	-504.372	1	1
361	AM-stephen-SC_DN12210_c0_g1_i1.p1	424	0.00212	-	-1743.07	-1743.07	1	1
362	AM-stephen-SC_DN12212_c1_g1_i1.p1	373	0.359	+	-1588.84	-1588.84	1	1
363	AM-stephen-SC_DN12217_c0_g1_i1.p1	380	0.207	+	-1556.38	-1556.38	1	1
365	AM-stephen-SC_DN12238_c1_g1_i1.p1	134	0.219	+	-554.841	-554.841	1	1
367	AM-stephen-SC_DN12251_c4_g1_i1.p1	151	NA	NA	-653.589	-653.589	1	1
368	AM-stephen-SC_DN12270_c0_g1_i1.p1	227	0.432	+	-1029.73	-1029.4	0.418263	1
369	AM-stephen-SC_DN12278_c1_g1_i1.p1	313	0.486	+	-1443.45	-1443.21	0.490695	1
370	AM-stephen-SC_DN12289_c0_g1_i1.p1	110	0.000165	-	-473.098	-473.098	1	1
373	AM-stephen-SC_DN12303_c1_g1_i1.p1	121	0.285	+	-547.982	-547.974	0.899243	1
374	AM-stephen-SC_DN12305_c0_g1_i1.p1	202	0.301	+	-856.928	-856.716	0.515228	1
377	AM-stephen-SC_DN12324_c4_g1_i1.p1	26	0.368	+	-105.532	-105.532	1	1
379	AM-stephen-SC_DN12335_c1_g1_i1.p1	163	0.439	+	-750.918	-750.828	0.671662	1
381	AM-stephen-SC_DN12343_c0_g1_i1.p1	192	0.49	+	-841.334	-841.334	1	1
385	AM-stephen-SC_DN12387_c2_g1_i1.p1	53	0.421	+	-233.15	-232.9	0.479291	1
386	AM-stephen-SC_DN12397_c0_g2_i1.p1	449	NA	NA	-1811.79	-1811.79	1	1
388	AM-stephen-SC_DN12413_c1_g1_i1.p1	187	0.487	+	-795.335	-795.318	0.856439	1
390	AM-stephen-SC_DN12445_c2_g1_i1.p1	103	0.187	+	-444.062	-443.993	0.708988	1
391	AM-stephen-SC_DN12447_c0_g1_i1.p1	386	0.473	+	-1790.11	-1790.05	0.724194	1
393	AM-stephen-SC_DN12455_c3_g1_i1.p1	375	0.0926	+	-1636.42	-1636.42	1	1
394	AM-stephen-SC_DN12458_c0_g1_i1.p1	112	0.345	+	-513.62	-513.62	0.99126	1
395	AM-stephen-SC_DN12466_c1_g1_i1.p1	182	0.128	+	-958.494	-958.384	0.638226	1
396	AM-stephen-SC_DN12474_c0_g1_i1.p1	67	0.441	+	-294.604	-294.602	0.951785	1
399	AM-stephen-SC_DN12488_c0_g1_i1.p1	104	0.405	+	-425.417	-425.417	0.997743	1
401	AM-stephen-SC_DN12505_c2_g1_i1.p1	4	0.0406	-	-6.93163	-6.93163	1	1
402	AM-stephen-SC_DN12508_c1_g1_i1.p1	84	NA	NA	-1208	-1218.74	1	1
403	AM-stephen-SC_DN12515_c1_g1_i1.p1	72	0.0327	-	-290.298	-290.298	1	1
405	AM-stephen-SC_DN12518_c1_g1_i1.p1	201	0.0918	+	-862.472	-862.472	1	1
407	AM-stephen-SC_DN12552_c0_g1_i1.p1	745	0.0354	-	-3173.9	-3173.64	0.466293	1
408	AM-stephen-SC_DN12556_c1_g1_i1.p1	70	NA	NA	-311.412	-311.412	0.991708	1
411	AM-stephen-SC_DN12590_c0_g1_i1.p1	68	0.00101	-	-285.057	-285.056	0.969898	1
412	AM-stephen-SC_DN12591_c0_g1_i1.p1	302	0.191	+	-1300.99	-1300.86	0.610432	1
413	AM-stephen-SC_DN12613_c5_g1_i1.p1	117	0.0779	+	-479.065	-479.065	0.990228	1
414	AM-stephen-SC_DN12629_c2_g1_i1.p1	138	0.436	+	-649.386	-649.257	0.610971	1
415	AM-stephen-SC_DN12630_c2_g1_i1.p1	47	NA	NA	-195.359	-195.359	0.996258	1
418	AM-stephen-SC_DN12655_c0_g1_i1.p1	114	0.16	+	-491.922	-491.851	0.706976	1
419	AM-stephen-SC_DN12663_c0_g1_i1.p1	54	0.0155	-	-232.653	-232.58	0.702494	1
421	AM-stephen-SC_DN12679_c0_g1_i1.p1	22	NA	NA	-103.229	-103.229	1	1
423	AM-stephen-SC_DN12685_c0_g1_i1.p1	68	0.0896	+	-285.046	-285.046	0.992687	1
424	AM-stephen-SC_DN12707_c0_g1_i1.p1	102	0.0339	-	-468.452	-468.292	0.571919	1
427	AM-stephen-SC_DN12715_c0_g1_i1.p1	206	NA	NA	-820.753	-820.753	1	1
428	AM-stephen-SC_DN12715_c0_g3_i1.p1	110	NA	NA	-462.927	-462.927	1	1
430	AM-stephen-SC_DN12730_c0_g1_i1.p1	331	0.522	+	-1504.51	-1504.49	0.83078	1
431	AM-stephen-SC_DN12740_c0_g1_i1.p1	100	0.0686	+	-443.259	-443.123	0.602347	1
432	AM-stephen-SC_DN12744_c0_g1_i1.p1	99	0.0208	-	-485.105	-485.105	0.990695	1
433	AM-stephen-SC_DN12748_c2_g1_i1.p1	17	0.121	+	-67.6264	-67.6264	1	1
434	AM-stephen-SC_DN12748_c3_g1_i1.p1	59	NA	NA	-242.377	-242.377	1	1
436	AM-stephen-SC_DN12763_c0_g1_i1.p1	93	0.529	+	-368.36	-368.36	1	1
438	AM-stephen-SC_DN12784_c0_g1_i1.p1	207	0.000101	-	-843.085	-843.085	1	1
440	AM-stephen-SC_DN12796_c0_g1_i1.p1	241	0.49	+	-1045.98	-1045.95	0.810088	1
441	AM-stephen-SC_DN1279_c0_g1_i1.p1	156	0.144	+	-745.553	-745.544	0.892002	1
442	AM-stephen-SC_DN12802_c1_g1_i1.p1	273	0.0331	-	-1165.37	-1165.37	1	1
443	AM-stephen-SC_DN1282_c0_g1_i1.p1	347	0.0308	-	-1599.18	-1599.13	0.751707	1
444	AM-stephen-SC_DN12836_c1_g1_i1.p1	167	0.0949	+	-749.214	-748.968	0.482529	1
445	AM-stephen-SC_DN12839_c0_g1_i1.p1	127	0.0423	-	-543.504	-543.504	1	1
446	AM-stephen-SC_DN12863_c2_g1_i1.p1	150	0.0205	-	-651.924	-651.924	1	1
448	AM-stephen-SC_DN12880_c0_g1_i1.p1	282	0.0751	+	-1306.58	-1306.57	0.862409	1
449	AM-stephen-SC_DN12886_c1_g1_i1.p1	142	0.00042	-	-849.436	-849.356	0.688937	1
451	AM-stephen-SC_DN12897_c1_g1_i1.p1	224	0.475	+	-1077.23	-1077.23	0.992264	1
452	AM-stephen-SC_DN12899_c0_g1_i1.p1	142	0.455	+	-615.883	-615.79	0.665991	1
453	AM-stephen-SC_DN1289_c0_g1_i1.p1	323	0.124	+	-2029.91	-2029.86	0.770213	1
454	AM-stephen-SC_DN12907_c1_g1_i1.p1	118	0.0112	-	-544.765	-544.761	0.927751	1
456	AM-stephen-SC_DN12922_c0_g1_i1.p1	305	0.367	+	-1587.38	-1587.14	0.486693	1
458	AM-stephen-SC_DN12943_c1_g1_i1.p1	74	NA	NA	-304.399	-304.399	1	1
460	AM-stephen-SC_DN12959_c6_g1_i1.p1	478	0.48	+	-2112.39	-2112.39	1	1
462	AM-stephen-SC_DN12973_c0_g1_i1.p1	519	0.00857	-	-2159.43	-2159.43	1	1
464	AM-stephen-SC_DN12986_c0_g1_i1.p1	265	0.0889	+	-1096.95	-1096.95	1	1
465	AM-stephen-SC_DN12987_c0_g1_i1.p1	101	0.102	+	-420.886	-420.886	1	1
466	AM-stephen-SC_DN12991_c1_g1_i1.p1	85	0.17	+	-364.781	-364.781	0.996258	1
468	AM-stephen-SC_DN12993_c2_g1_i1.p1	72	0.000436	-	-291.478	-291.478	0.991863	1
469	AM-stephen-SC_DN12994_c0_g2_i1.p1	72	0.453	+	-324.137	-324.137	0.997743	1
470	AM-stephen-SC_DN12999_c1_g1_i1.p1	100	0.224	+	-443.39	-443.39	0.997743	1
471	AM-stephen-SC_DN13007_c3_g1_i1.p1	145	0.484	+	-667.726	-667.587	0.597503	1
473	AM-stephen-SC_DN13033_c2_g1_i1.p1	100	0.41	+	-420.531	-420.531	0.996808	1
476	AM-stephen-SC_DN13053_c2_g1_i1.p1	146	0.265	+	-618.992	-618.83	0.56922	1
477	AM-stephen-SC_DN13053_c3_g1_i1.p1	334	0.456	+	-1417.54	-1417.38	0.573916	1
478	AM-stephen-SC_DN13073_c1_g1_i1.p1	207	0.46	+	-887.356	-887.356	1	1
479	AM-stephen-SC_DN13086_c0_g1_i1.p1	86	0.0415	-	-417.62	-417.459	0.570655	1
480	AM-stephen-SC_DN13089_c1_g1_i1.p1	342	0.345	+	-1430.52	-1430.35	0.55749	1
481	AM-stephen-SC_DN13091_c0_g1_i1.p1	151	0.147	+	-652.995	-652.694	0.437693	1
483	AM-stephen-SC_DN13104_c3_g1_i1.p1	52	0.0303	-	-256.135	-256.022	0.634245	1
484	AM-stephen-SC_DN13106_c0_g1_i1.p1	102	NA	NA	-426.287	-426.287	1	1
487	AM-stephen-SC_DN13121_c0_g1_i1.p1	163	0.35	+	-783.413	-783.413	0.998404	1
493	AM-stephen-SC_DN13168_c1_g1_i1.p1	197	0.0773	+	-932.879	-932.825	0.741831	1
494	AM-stephen-SC_DN13169_c0_g1_i1.p1	276	0.0311	-	-1241.24	-1241.19	0.746633	1
495	AM-stephen-SC_DN13170_c2_g1_i1.p1	109	NA	NA	-432.241	-432.241	1	1
496	AM-stephen-SC_DN13173_c0_g1_i1.p1	63	0.0312	-	-260.654	-260.654	1	1
497	AM-stephen-SC_DN13173_c1_g1_i1.p1	179	0.0498	-	-787.408	-787.367	0.775052	1
498	AM-stephen-SC_DN13186_c0_g1_i1.p1	141	0.0149	-	-1098.3	-1098.26	0.762241	1
500	AM-stephen-SC_DN13191_c4_g1_i1.p1	99	0.00231	-	-446.91	-446.859	0.749697	1
502	AM-stephen-SC_DN13195_c1_g1_i1.p1	74	0.437	+	-319.58	-319.58	1	1
503	AM-stephen-SC_DN13199_c3_g1_i1.p1	173	NA	NA	-706.356	-706.356	1	1
504	AM-stephen-SC_DN13201_c1_g1_i1.p1	299	0.398	+	-1262.48	-1262.48	1	1
506	AM-stephen-SC_DN13205_c1_g1_i1.p1	139	0.0501	+	-611.685	-611.385	0.438342	1
510	AM-stephen-SC_DN13215_c0_g1_i1.p1	369	0.472	+	-1821.48	-1821.38	0.662308	1
511	AM-stephen-SC_DN13221_c2_g1_i1.p1	161	0.0859	+	-730.75	-730.549	0.526666	1
514	AM-stephen-SC_DN13237_c0_g1_i1.p1	110	0.432	+	-513.949	-513.779	0.560596	1
516	AM-stephen-SC_DN13242_c0_g1_i1.p1	275	0.00201	-	-1244.06	-1243.91	0.579665	1
517	AM-stephen-SC_DN13254_c0_g2_i1.p1	295	0.28	+	-1295.65	-1295.56	0.673454	1
519	AM-stephen-SC_DN13259_c0_g2_i1.p1	184	0.0515	+	-765.183	-765.183	1	1
520	AM-stephen-SC_DN13265_c1_g1_i1.p1	72	0.129	+	-310.829	-310.829	1	1
521	AM-stephen-SC_DN13267_c0_g1_i1.p1	428	0.0954	+	-1821.38	-1821.38	1	1
526	AM-stephen-SC_DN13285_c0_g1_i1.p1	256	NA	NA	-1072.08	-1072.08	0.993924	1
529	AM-stephen-SC_DN13300_c2_g1_i1.p1	108	0.23	+	-463.951	-463.951	1	1
530	AM-stephen-SC_DN13301_c0_g1_i1.p1	92	0.0325	-	-366.944	-366.944	1	1
532	AM-stephen-SC_DN13308_c0_g1_i1.p1	290	0.327	+	-1297.29	-1297.13	0.563915	1
533	AM-stephen-SC_DN13309_c0_g1_i1.p1	131	0.000243	-	-562.74	-562.486	0.475969	1
534	AM-stephen-SC_DN13310_c0_g1_i1.p1	137	0.00962	-	-665.815	-665.775	0.778344	1
535	AM-stephen-SC_DN13319_c0_g1_i1.p1	48	0.000712	-	-194.844	-194.844	1	1
536	AM-stephen-SC_DN13320_c5_g1_i1.p1	100	0.000884	-	-765.885	-765.646	0.489095	1
537	AM-stephen-SC_DN13321_c1_g1_i1.p1	133	NA	NA	-537.071	-537.07	0.974773	1
538	AM-stephen-SC_DN13324_c0_g3_i1.p1	209	0.489	+	-971.954	-971.753	0.526268	1
539	AM-stephen-SC_DN13325_c0_g1_i1.p1	309	0.362	+	-1352.91	-1352.86	0.745073	1
540	AM-stephen-SC_DN13328_c0_g1_i1.p1	220	0.466	+	-1077.79	-1077.62	0.552524	1
541	AM-stephen-SC_DN13338_c0_g1_i1.p1	110	0.452	+	-523.266	-523.202	0.719853	1
542	AM-stephen-SC_DN13341_c0_g1_i1.p1	345	NA	NA	-1416.33	-1416.33	1	1
543	AM-stephen-SC_DN13355_c0_g1_i1.p1	186	0.449	+	-794.175	-794.175	1	1
546	AM-stephen-SC_DN13380_c0_g1_i1.p1	24	NA	NA	-91.942	-91.942	1	1
547	AM-stephen-SC_DN13381_c0_g2_i1.p1	80	0.47	+	-375.742	-375.742	1	1
548	AM-stephen-SC_DN13390_c0_g1_i1.p1	257	0.0052	-	-1050.11	-1050.11	1	1
551	AM-stephen-SC_DN13402_c0_g1_i1.p1	574	0.0297	-	-2688.03	-2687.9	0.604349	1
552	AM-stephen-SC_DN13405_c0_g2_i1.p1	212	0.403	+	-907.908	-907.908	1	1
553	AM-stephen-SC_DN13407_c0_g1_i1.p1	258	0.156	+	-1092.02	-1092.01	0.867717	1
554	AM-stephen-SC_DN13411_c0_g1_i1.p1	69	0.181	+	-348.631	-348.494	0.599832	1
555	AM-stephen-SC_DN13412_c0_g2_i1.p1	630	0.52	+	-2917.69	-2917.68	0.912546	1
556	AM-stephen-SC_DN13413_c0_g1_i1.p1	126	0.000543	-	-548.525	-548.525	1	1
560	AM-stephen-SC_DN13435_c0_g2_i1.p1	146	0.0349	-	-652.282	-652.242	0.776805	1
561	AM-stephen-SC_DN13438_c0_g1_i1.p1	801	0.492	+	-3431.83	-3431.78	0.73748	1
564	AM-stephen-SC_DN13451_c0_g1_i1.p1	197	0.445	+	-838.514	-838.441	0.704055	1
565	AM-stephen-SC_DN13458_c0_g1_i1.p1	168	0.514	+	-699.063	-699.063	0.998872	1
566	AM-stephen-SC_DN13460_c0_g1_i1.p1	24	NA	NA	-95.1878	-95.1878	1	1
571	AM-stephen-SC_DN13493_c0_g1_i1.p1	77	0.42	+	-316.896	-316.886	0.886326	1
572	AM-stephen-SC_DN13494_c0_g1_i1.p1	6	NA	NA	-19.946	-19.946	0.994137	1
575	AM-stephen-SC_DN13504_c0_g1_i1.p1	408	0.463	+	-1702.7	-1702.7	1	1
576	AM-stephen-SC_DN13505_c2_g1_i1.p1	6	0.0191	-	-17.8657	-17.8657	0.995778	1
577	AM-stephen-SC_DN13516_c0_g1_i1.p1	118	0.0788	+	-542.952	-542.877	0.698121	1
580	AM-stephen-SC_DN13541_c0_g1_i1.p1	77	0.474	+	-340.439	-340.439	1	1
581	AM-stephen-SC_DN13547_c1_g1_i1.p1	313	0.174	+	-1577.31	-1577.11	0.534908	1
582	AM-stephen-SC_DN13553_c2_g1_i1.p2	74	0.0033	-	-332.495	-332.495	0.998872	1
584	AM-stephen-SC_DN13562_c0_g1_i1.p1	204	0.413	+	-885.028	-885.028	1	1
586	AM-stephen-SC_DN13573_c0_g1_i1.p1	104	0.183	+	-575.28	-575.254	0.818542	1
587	AM-stephen-SC_DN13576_c2_g1_i1.p1	125	NA	NA	-507.664	-507.664	1	1
590	AM-stephen-SC_DN13584_c0_g2_i1.p1	375	0.576	+	-1694.98	-1694.79	0.53349	1
591	AM-stephen-SC_DN13594_c0_g1_i1.p1	77	0.0505	+	-594.35	-594.262	0.674425	1
592	AM-stephen-SC_DN13595_c1_g1_i1.p1	132	0.000293	-	-567.467	-567.171	0.441339	1
594	AM-stephen-SC_DN13607_c1_g1_i1.p1	33	0.137	+	-131.358	-131.358	0.998404	1
596	AM-stephen-SC_DN13615_c0_g1_i1.p1	89	0.484	+	-366.554	-366.554	1	1
601	AM-stephen-SC_DN13636_c0_g1_i1.p1	774	0.575	+	-3303.08	-3303.07	0.912093	1
602	AM-stephen-SC_DN13638_c0_g1_i1.p1	191	0.472	+	-991.029	-990.705	0.42106	1
603	AM-stephen-SC_DN13639_c0_g1_i1.p1	460	0.613	+	-1877.6	-1877.6	1	1
604	AM-stephen-SC_DN13644_c0_g1_i1.p1	381	0.497	+	-1659.25	-1659.21	0.775917	1
605	AM-stephen-SC_DN13650_c1_g1_i1.p1	28	0.34	+	-119.651	-119.651	1	1
607	AM-stephen-SC_DN13651_c2_g2_i1.p1	115	NA	NA	-472.442	-472.442	1	1
608	AM-stephen-SC_DN13654_c3_g1_i1.p1	120	NA	NA	-493.554	-493.554	0.990099	1
609	AM-stephen-SC_DN13657_c1_g1_i1.p1	122	NA	NA	-522.355	-522.103	0.478091	1
610	AM-stephen-SC_DN13660_c8_g1_i1.p1	77	0.103	+	-302.284	-302.283	0.978123	1
611	AM-stephen-SC_DN13663_c0_g2_i1.p1	122	0.0312	-	-510.947	-510.947	1	1
612	AM-stephen-SC_DN13665_c1_g1_i1.p1	7	0.000232	-	-21.5926	-21.5926	0.995487	1
614	AM-stephen-SC_DN13669_c0_g2_i1.p1	170	0.00181	-	-883.727	-883.725	0.955713	1
616	AM-stephen-SC_DN13671_c0_g1_i1.p1	161	0.187	+	-742.913	-742.889	0.823112	1
619	AM-stephen-SC_DN13682_c0_g1_i1.p1	481	0.536	+	-2212.37	-2212.34	0.838622	1
622	AM-stephen-SC_DN13702_c0_g2_i1.p1	116	0.0302	-	-491.68	-491.514	0.564293	1
623	AM-stephen-SC_DN13703_c1_g1_i1.p1	357	0.0864	+	-1535.78	-1535.75	0.793808	1
624	AM-stephen-SC_DN13708_c0_g1_i1.p1	462	0.419	+	-1960.61	-1960.57	0.774391	1
629	AM-stephen-SC_DN13731_c0_g1_i1.p1	265	0.463	+	-1416.6	-1416.57	0.806971	1
630	AM-stephen-SC_DN13736_c0_g1_i1.p1	230	0.506	+	-1004.16	-1004.16	1	1
631	AM-stephen-SC_DN13737_c3_g1_i1.p1	215	0.514	+	-911.425	-911.425	1	1
634	AM-stephen-SC_DN13744_c1_g1_i1.p1	152	0.496	+	-658.622	-658.504	0.62666	1
637	AM-stephen-SC_DN13753_c0_g1_i1.p1	466	0.577	+	-2093.33	-2093.1	0.496315	1
638	AM-stephen-SC_DN13754_c3_g1_i1.p1	131	NA	NA	-544.458	-544.458	1	1
639	AM-stephen-SC_DN13756_c0_g2_i1.p1	223	0.408	+	-959.347	-959.347	1	1
641	AM-stephen-SC_DN13759_c0_g1_i1.p1	151	0.13	+	-639.026	-639.026	1	1
642	AM-stephen-SC_DN13762_c0_g1_i1.p1	165	0.262	+	-703.363	-703.356	0.902601	1
643	AM-stephen-SC_DN13762_c1_g1_i1.p1	364	0.449	+	-1494.32	-1494.32	1	1
644	AM-stephen-SC_DN13771_c0_g1_i1.p1	386	NA	NA	-1582.1	-1582.05	0.74722	1
650	AM-stephen-SC_DN13781_c2_g1_i1.p1	90	0.0178	-	-443.02	-443.012	0.899895	1
651	AM-stephen-SC_DN13785_c1_g1_i1.p1	117	0.0635	+	-491.431	-491.409	0.832874	1
652	AM-stephen-SC_DN13786_c0_g1_i1.p1	135	0.0349	-	-589.134	-589.02	0.633117	1
653	AM-stephen-SC_DN13792_c0_g2_i1.p1	291	0.506	+	-1275.48	-1275.48	0.982304	1
655	AM-stephen-SC_DN13803_c1_g1_i1.p1	140	0.0518	+	-635.783	-635.783	1	1
656	AM-stephen-SC_DN13805_c0_g1_i1.p1	610	0.48	+	-2623.59	-2623.55	0.767375	1
658	AM-stephen-SC_DN13818_c0_g1_i1.p1	86	0.0256	-	-369.7	-369.7	1	1
659	AM-stephen-SC_DN13819_c0_g1_i1.p1	253	0.482	+	-1167.81	-1167.74	0.708968	1
660	AM-stephen-SC_DN13826_c2_g1_i1.p1	9	0.0416	-	-31.9202	-31.9202	0.993044	1
661	AM-stephen-SC_DN13827_c0_g1_i1.p1	371	NA	NA	-1504.64	-1504.64	1	1
662	AM-stephen-SC_DN13828_c0_g1_i1.p1	159	NA	NA	-659.45	-659.45	1	1
664	AM-stephen-SC_DN13837_c0_g1_i1.p1	172	0.336	+	-839.894	-839.854	0.777547	1
665	AM-stephen-SC_DN13838_c0_g1_i1.p1	262	0.479	+	-1117.3	-1117.3	1	1
666	AM-stephen-SC_DN13843_c0_g1_i1.p1	167	0.0241	-	-673.697	-673.697	1	1
667	AM-stephen-SC_DN13847_c1_g1_i1.p1	150	NA	NA	-654.223	-654.223	1	1
668	AM-stephen-SC_DN13854_c2_g1_i1.p1	344	0.504	+	-1471.98	-1471.68	0.436693	1
669	AM-stephen-SC_DN13855_c1_g1_i1.p1	243	0.0298	-	-1121.03	-1121	0.824128	1
673	AM-stephen-SC_DN13893_c0_g1_i1.p1	58	0.0731	+	-228.037	-228.037	0.981912	1
674	AM-stephen-SC_DN13894_c0_g1_i1.p1	191	0.261	+	-780.914	-780.914	0.991044	1
675	AM-stephen-SC_DN13896_c0_g1_i1.p1	167	0.108	+	-676.397	-676.214	0.54484	1
676	AM-stephen-SC_DN13899_c0_g1_i1.p1	213	0.426	+	-883.043	-883.043	1	1
677	AM-stephen-SC_DN13901_c0_g1_i1.p1	16	NA	NA	-88.1247	-88.1247	1	1
682	AM-stephen-SC_DN13919_c0_g1_i1.p1	55	0.565	+	-249.678	-249.616	0.725282	1
685	AM-stephen-SC_DN13933_c1_g1_i1.p1	290	0.504	+	-1376.24	-1375.93	0.435085	1
687	AM-stephen-SC_DN13939_c0_g1_i1.p1	64	NA	NA	-266.805	-266.805	1	1
688	AM-stephen-SC_DN13942_c0_g2_i1.p1	43	0.452	+	-179.67	-179.67	1	1
689	AM-stephen-SC_DN13943_c2_g1_i1.p1	44	NA	NA	-166.756	-166.756	0.990426	1
690	AM-stephen-SC_DN13944_c0_g1_i1.p1	191	0.476	+	-841.635	-841.476	0.572877	1
[truncated: 1,801 more rows]
